# Supplementary material for: Comparison of Palythoa tuberculosa-dominated and hard coral-dominated benthic communities in Okinawa, Japan
Source: PeerJ. 2026 Jun 18;14:e21384. doi: 10.7717/peerj.21384 (PMC13283367; doi:10.7717/peerj.21384)
Supplement: Supplemental Information 1 — Includes site names, field survey dates, transect numbers, quadrat type, label codes, and annotator. Label codes as in text. [file peerj-14-21384-s001.csv]

Name	Date	Site	Transect	Quadrat	Label code	Annotator
I_P_1_1_070824.JPG	7/8/2024	Minatogawa	1	Palythoa patch	TQS	xavier
I_P_1_1_070824.JPG	7/8/2024	Minatogawa	1	Palythoa patch	PA	xavier
I_P_1_1_070824.JPG	7/8/2024	Minatogawa	1	Palythoa patch	Turf	xavier
I_P_1_1_070824.JPG	7/8/2024	Minatogawa	1	Palythoa patch	PA	xavier
I_P_1_1_070824.JPG	7/8/2024	Minatogawa	1	Palythoa patch	PA	xavier
I_P_1_1_070824.JPG	7/8/2024	Minatogawa	1	Palythoa patch	PA	xavier
I_P_1_1_070824.JPG	7/8/2024	Minatogawa	1	Palythoa patch	PA	xavier
I_P_1_1_070824.JPG	7/8/2024	Minatogawa	1	Palythoa patch	Turf	xavier
I_P_1_1_070824.JPG	7/8/2024	Minatogawa	1	Palythoa patch	CCA	xavier
I_P_1_1_070824.JPG	7/8/2024	Minatogawa	1	Palythoa patch	PA	xavier
I_P_1_1_070824.JPG	7/8/2024	Minatogawa	1	Palythoa patch	TQS	xavier
I_P_1_1_070824.JPG	7/8/2024	Minatogawa	1	Palythoa patch	PA	xavier
I_P_1_1_070824.JPG	7/8/2024	Minatogawa	1	Palythoa patch	PA	xavier
I_P_1_1_070824.JPG	7/8/2024	Minatogawa	1	Palythoa patch	PA	xavier
I_P_1_1_070824.JPG	7/8/2024	Minatogawa	1	Palythoa patch	PA	xavier
I_P_1_1_070824.JPG	7/8/2024	Minatogawa	1	Palythoa patch	PAB	mlstoeltje
I_P_1_1_070824.JPG	7/8/2024	Minatogawa	1	Palythoa patch	CCA	xavier
I_P_1_1_070824.JPG	7/8/2024	Minatogawa	1	Palythoa patch	CCA	xavier
I_P_1_1_070824.JPG	7/8/2024	Minatogawa	1	Palythoa patch	PA	mlstoeltje
I_P_1_1_070824.JPG	7/8/2024	Minatogawa	1	Palythoa patch	PA	mlstoeltje
I_P_1_1_070824.JPG	7/8/2024	Minatogawa	1	Palythoa patch	PA	mlstoeltje
I_P_1_1_070824.JPG	7/8/2024	Minatogawa	1	Palythoa patch	TQS	mlstoeltje
I_P_1_1_070824.JPG	7/8/2024	Minatogawa	1	Palythoa patch	PA	mlstoeltje
I_P_1_1_070824.JPG	7/8/2024	Minatogawa	1	Palythoa patch	Turf	mlstoeltje
I_P_1_1_070824.JPG	7/8/2024	Minatogawa	1	Palythoa patch	CCA	mlstoeltje
I_P_1_1_070824.JPG	7/8/2024	Minatogawa	1	Palythoa patch	PA	mlstoeltje
I_P_1_1_070824.JPG	7/8/2024	Minatogawa	1	Palythoa patch	TQS	mlstoeltje
I_P_1_1_070824.JPG	7/8/2024	Minatogawa	1	Palythoa patch	HC	mlstoeltje
I_P_1_1_070824.JPG	7/8/2024	Minatogawa	1	Palythoa patch	TQS	mlstoeltje
I_P_1_1_070824.JPG	7/8/2024	Minatogawa	1	Palythoa patch	PA	mlstoeltje
I_P_1_1_070824.JPG	7/8/2024	Minatogawa	1	Palythoa patch	PA	mlstoeltje
I_P_1_1_070824.JPG	7/8/2024	Minatogawa	1	Palythoa patch	PA	mlstoeltje
I_P_1_1_070824.JPG	7/8/2024	Minatogawa	1	Palythoa patch	TQS	mlstoeltje
I_P_1_1_070824.JPG	7/8/2024	Minatogawa	1	Palythoa patch	PA	mlstoeltje
I_P_1_1_070824.JPG	7/8/2024	Minatogawa	1	Palythoa patch	TQS	mlstoeltje
I_P_1_1_070824.JPG	7/8/2024	Minatogawa	1	Palythoa patch	PA	mlstoeltje
I_P_1_2_070824.JPG	7/8/2024	Minatogawa	1	Palythoa patch	TQS	xavier
I_P_1_2_070824.JPG	7/8/2024	Minatogawa	1	Palythoa patch	TQS	xavier
I_P_1_2_070824.JPG	7/8/2024	Minatogawa	1	Palythoa patch	Turf	xavier
I_P_1_2_070824.JPG	7/8/2024	Minatogawa	1	Palythoa patch	PA	xavier
I_P_1_2_070824.JPG	7/8/2024	Minatogawa	1	Palythoa patch	Turf	xavier
I_P_1_2_070824.JPG	7/8/2024	Minatogawa	1	Palythoa patch	PA	xavier
I_P_1_2_070824.JPG	7/8/2024	Minatogawa	1	Palythoa patch	PA	xavier
I_P_1_2_070824.JPG	7/8/2024	Minatogawa	1	Palythoa patch	PA	xavier
I_P_1_2_070824.JPG	7/8/2024	Minatogawa	1	Palythoa patch	Turf	xavier
I_P_1_2_070824.JPG	7/8/2024	Minatogawa	1	Palythoa patch	PA	xavier
I_P_1_2_070824.JPG	7/8/2024	Minatogawa	1	Palythoa patch	CCA	xavier
I_P_1_2_070824.JPG	7/8/2024	Minatogawa	1	Palythoa patch	Turf	xavier
I_P_1_2_070824.JPG	7/8/2024	Minatogawa	1	Palythoa patch	Turf	xavier
I_P_1_2_070824.JPG	7/8/2024	Minatogawa	1	Palythoa patch	CCA	xavier
I_P_1_2_070824.JPG	7/8/2024	Minatogawa	1	Palythoa patch	CCA	xavier
I_P_1_2_070824.JPG	7/8/2024	Minatogawa	1	Palythoa patch	CCA	xavier
I_P_1_2_070824.JPG	7/8/2024	Minatogawa	1	Palythoa patch	PA	xavier
I_P_1_2_070824.JPG	7/8/2024	Minatogawa	1	Palythoa patch	CCA	xavier
I_P_1_2_070824.JPG	7/8/2024	Minatogawa	1	Palythoa patch	CCA	mlstoeltje
I_P_1_2_070824.JPG	7/8/2024	Minatogawa	1	Palythoa patch	SP	mlstoeltje
I_P_1_2_070824.JPG	7/8/2024	Minatogawa	1	Palythoa patch	SP	mlstoeltje
I_P_1_2_070824.JPG	7/8/2024	Minatogawa	1	Palythoa patch	PA	mlstoeltje
I_P_1_2_070824.JPG	7/8/2024	Minatogawa	1	Palythoa patch	CCA	mlstoeltje
I_P_1_2_070824.JPG	7/8/2024	Minatogawa	1	Palythoa patch	CCA	mlstoeltje
I_P_1_2_070824.JPG	7/8/2024	Minatogawa	1	Palythoa patch	PA	mlstoeltje
I_P_1_2_070824.JPG	7/8/2024	Minatogawa	1	Palythoa patch	Turf	mlstoeltje
I_P_1_2_070824.JPG	7/8/2024	Minatogawa	1	Palythoa patch	PA	mlstoeltje
I_P_1_2_070824.JPG	7/8/2024	Minatogawa	1	Palythoa patch	Turf	mlstoeltje
I_P_1_2_070824.JPG	7/8/2024	Minatogawa	1	Palythoa patch	PA	mlstoeltje
I_P_1_2_070824.JPG	7/8/2024	Minatogawa	1	Palythoa patch	TQS	mlstoeltje
I_P_1_2_070824.JPG	7/8/2024	Minatogawa	1	Palythoa patch	CCA	mlstoeltje
I_P_1_2_070824.JPG	7/8/2024	Minatogawa	1	Palythoa patch	Turf	mlstoeltje
I_P_1_2_070824.JPG	7/8/2024	Minatogawa	1	Palythoa patch	PA	mlstoeltje
I_P_1_2_070824.JPG	7/8/2024	Minatogawa	1	Palythoa patch	CCA	mlstoeltje
I_P_1_2_070824.JPG	7/8/2024	Minatogawa	1	Palythoa patch	TQS	mlstoeltje
I_P_1_2_070824.JPG	7/8/2024	Minatogawa	1	Palythoa patch	TQS	mlstoeltje
I_P_1_3_070824.JPG	7/8/2024	Minatogawa	1	Palythoa patch	PA	mlstoeltje
I_P_1_3_070824.JPG	7/8/2024	Minatogawa	1	Palythoa patch	CCA	mlstoeltje
I_P_1_3_070824.JPG	7/8/2024	Minatogawa	1	Palythoa patch	PA	mlstoeltje
I_P_1_3_070824.JPG	7/8/2024	Minatogawa	1	Palythoa patch	SP	mlstoeltje
I_P_1_3_070824.JPG	7/8/2024	Minatogawa	1	Palythoa patch	PA	mlstoeltje
I_P_1_3_070824.JPG	7/8/2024	Minatogawa	1	Palythoa patch	TQS	mlstoeltje
I_P_1_3_070824.JPG	7/8/2024	Minatogawa	1	Palythoa patch	TQS	mlstoeltje
I_P_1_3_070824.JPG	7/8/2024	Minatogawa	1	Palythoa patch	TQS	mlstoeltje
I_P_1_3_070824.JPG	7/8/2024	Minatogawa	1	Palythoa patch	PA	mlstoeltje
I_P_1_3_070824.JPG	7/8/2024	Minatogawa	1	Palythoa patch	PA	mlstoeltje
I_P_1_3_070824.JPG	7/8/2024	Minatogawa	1	Palythoa patch	PA	mlstoeltje
I_P_1_3_070824.JPG	7/8/2024	Minatogawa	1	Palythoa patch	PA	mlstoeltje
I_P_1_3_070824.JPG	7/8/2024	Minatogawa	1	Palythoa patch	PA	mlstoeltje
I_P_1_3_070824.JPG	7/8/2024	Minatogawa	1	Palythoa patch	CCA	mlstoeltje
I_P_1_3_070824.JPG	7/8/2024	Minatogawa	1	Palythoa patch	PA	mlstoeltje
I_P_1_3_070824.JPG	7/8/2024	Minatogawa	1	Palythoa patch	Turf	mlstoeltje
I_P_1_3_070824.JPG	7/8/2024	Minatogawa	1	Palythoa patch	TQS	mlstoeltje
I_P_1_3_070824.JPG	7/8/2024	Minatogawa	1	Palythoa patch	PA	mlstoeltje
I_P_1_3_070824.JPG	7/8/2024	Minatogawa	1	Palythoa patch	PAB	mlstoeltje
I_P_1_3_070824.JPG	7/8/2024	Minatogawa	1	Palythoa patch	PA	mlstoeltje
I_P_1_3_070824.JPG	7/8/2024	Minatogawa	1	Palythoa patch	TQS	xavier
I_P_1_3_070824.JPG	7/8/2024	Minatogawa	1	Palythoa patch	TQS	xavier
I_P_1_3_070824.JPG	7/8/2024	Minatogawa	1	Palythoa patch	PA	xavier
I_P_1_3_070824.JPG	7/8/2024	Minatogawa	1	Palythoa patch	PA	xavier
I_P_1_3_070824.JPG	7/8/2024	Minatogawa	1	Palythoa patch	PA	xavier
I_P_1_3_070824.JPG	7/8/2024	Minatogawa	1	Palythoa patch	PA	mlstoeltje
I_P_1_3_070824.JPG	7/8/2024	Minatogawa	1	Palythoa patch	CCA	xavier
I_P_1_3_070824.JPG	7/8/2024	Minatogawa	1	Palythoa patch	PA	xavier
I_P_1_3_070824.JPG	7/8/2024	Minatogawa	1	Palythoa patch	CCA	xavier
I_P_1_3_070824.JPG	7/8/2024	Minatogawa	1	Palythoa patch	TQS	xavier
I_P_1_3_070824.JPG	7/8/2024	Minatogawa	1	Palythoa patch	CCA	xavier
I_P_1_3_070824.JPG	7/8/2024	Minatogawa	1	Palythoa patch	TQS	xavier
I_P_1_3_070824.JPG	7/8/2024	Minatogawa	1	Palythoa patch	PA	xavier
I_P_1_3_070824.JPG	7/8/2024	Minatogawa	1	Palythoa patch	TQS	xavier
I_P_1_3_070824.JPG	7/8/2024	Minatogawa	1	Palythoa patch	PA	xavier
I_P_1_3_070824.JPG	7/8/2024	Minatogawa	1	Palythoa patch	PA	xavier
I_P_1_4_070824.JPG	7/8/2024	Minatogawa	1	Palythoa patch	PA	mlstoeltje
I_P_1_4_070824.JPG	7/8/2024	Minatogawa	1	Palythoa patch	PA	mlstoeltje
I_P_1_4_070824.JPG	7/8/2024	Minatogawa	1	Palythoa patch	PA	mlstoeltje
I_P_1_4_070824.JPG	7/8/2024	Minatogawa	1	Palythoa patch	PA	mlstoeltje
I_P_1_4_070824.JPG	7/8/2024	Minatogawa	1	Palythoa patch	PAB	mlstoeltje
I_P_1_4_070824.JPG	7/8/2024	Minatogawa	1	Palythoa patch	CCA	mlstoeltje
I_P_1_4_070824.JPG	7/8/2024	Minatogawa	1	Palythoa patch	TQS	mlstoeltje
I_P_1_4_070824.JPG	7/8/2024	Minatogawa	1	Palythoa patch	TQS	mlstoeltje
I_P_1_4_070824.JPG	7/8/2024	Minatogawa	1	Palythoa patch	SP	mlstoeltje
I_P_1_4_070824.JPG	7/8/2024	Minatogawa	1	Palythoa patch	CCA	mlstoeltje
I_P_1_4_070824.JPG	7/8/2024	Minatogawa	1	Palythoa patch	PA	mlstoeltje
I_P_1_4_070824.JPG	7/8/2024	Minatogawa	1	Palythoa patch	PA	mlstoeltje
I_P_1_4_070824.JPG	7/8/2024	Minatogawa	1	Palythoa patch	PA	mlstoeltje
I_P_1_4_070824.JPG	7/8/2024	Minatogawa	1	Palythoa patch	PA	mlstoeltje
I_P_1_4_070824.JPG	7/8/2024	Minatogawa	1	Palythoa patch	PAB	mlstoeltje
I_P_1_4_070824.JPG	7/8/2024	Minatogawa	1	Palythoa patch	PA	mlstoeltje
I_P_1_4_070824.JPG	7/8/2024	Minatogawa	1	Palythoa patch	PA	mlstoeltje
I_P_1_4_070824.JPG	7/8/2024	Minatogawa	1	Palythoa patch	PA	mlstoeltje
I_P_1_4_070824.JPG	7/8/2024	Minatogawa	1	Palythoa patch	PA	robot
I_P_1_4_070824.JPG	7/8/2024	Minatogawa	1	Palythoa patch	PA	robot
I_P_1_4_070824.JPG	7/8/2024	Minatogawa	1	Palythoa patch	PA	robot
I_P_1_4_070824.JPG	7/8/2024	Minatogawa	1	Palythoa patch	CCA	robot
I_P_1_4_070824.JPG	7/8/2024	Minatogawa	1	Palythoa patch	TQS	robot
I_P_1_4_070824.JPG	7/8/2024	Minatogawa	1	Palythoa patch	PA	robot
I_P_1_4_070824.JPG	7/8/2024	Minatogawa	1	Palythoa patch	PA	robot
I_P_1_4_070824.JPG	7/8/2024	Minatogawa	1	Palythoa patch	PA	robot
I_P_1_4_070824.JPG	7/8/2024	Minatogawa	1	Palythoa patch	PA	robot
I_P_1_4_070824.JPG	7/8/2024	Minatogawa	1	Palythoa patch	PA	robot
I_P_1_4_070824.JPG	7/8/2024	Minatogawa	1	Palythoa patch	Turf	robot
I_P_1_4_070824.JPG	7/8/2024	Minatogawa	1	Palythoa patch	PA	robot
I_P_1_4_070824.JPG	7/8/2024	Minatogawa	1	Palythoa patch	TQS	robot
I_P_1_4_070824.JPG	7/8/2024	Minatogawa	1	Palythoa patch	TQS	robot
I_P_1_4_070824.JPG	7/8/2024	Minatogawa	1	Palythoa patch	TQS	robot
I_P_1_4_070824.JPG	7/8/2024	Minatogawa	1	Palythoa patch	PA	robot
I_P_1_4_070824.JPG	7/8/2024	Minatogawa	1	Palythoa patch	TQS	robot
I_P_1_4_070824.JPG	7/8/2024	Minatogawa	1	Palythoa patch	TQS	robot
I_P_1_5_070824.JPG	7/8/2024	Minatogawa	1	Palythoa patch	PA	mlstoeltje
I_P_1_5_070824.JPG	7/8/2024	Minatogawa	1	Palythoa patch	TQS	mlstoeltje
I_P_1_5_070824.JPG	7/8/2024	Minatogawa	1	Palythoa patch	CCA	mlstoeltje
I_P_1_5_070824.JPG	7/8/2024	Minatogawa	1	Palythoa patch	CCA	mlstoeltje
I_P_1_5_070824.JPG	7/8/2024	Minatogawa	1	Palythoa patch	TQS	mlstoeltje
I_P_1_5_070824.JPG	7/8/2024	Minatogawa	1	Palythoa patch	TQS	mlstoeltje
I_P_1_5_070824.JPG	7/8/2024	Minatogawa	1	Palythoa patch	PAB	mlstoeltje
I_P_1_5_070824.JPG	7/8/2024	Minatogawa	1	Palythoa patch	CCA	mlstoeltje
I_P_1_5_070824.JPG	7/8/2024	Minatogawa	1	Palythoa patch	CCA	mlstoeltje
I_P_1_5_070824.JPG	7/8/2024	Minatogawa	1	Palythoa patch	TQS	mlstoeltje
I_P_1_5_070824.JPG	7/8/2024	Minatogawa	1	Palythoa patch	PA	mlstoeltje
I_P_1_5_070824.JPG	7/8/2024	Minatogawa	1	Palythoa patch	PA	mlstoeltje
I_P_1_5_070824.JPG	7/8/2024	Minatogawa	1	Palythoa patch	TQS	mlstoeltje
I_P_1_5_070824.JPG	7/8/2024	Minatogawa	1	Palythoa patch	PA	mlstoeltje
I_P_1_5_070824.JPG	7/8/2024	Minatogawa	1	Palythoa patch	PA	mlstoeltje
I_P_1_5_070824.JPG	7/8/2024	Minatogawa	1	Palythoa patch	PA	mlstoeltje
I_P_1_5_070824.JPG	7/8/2024	Minatogawa	1	Palythoa patch	CCA	mlstoeltje
I_P_1_5_070824.JPG	7/8/2024	Minatogawa	1	Palythoa patch	CCA	mlstoeltje
I_P_1_5_070824.JPG	7/8/2024	Minatogawa	1	Palythoa patch	PA	xavier
I_P_1_5_070824.JPG	7/8/2024	Minatogawa	1	Palythoa patch	Turf	xavier
I_P_1_5_070824.JPG	7/8/2024	Minatogawa	1	Palythoa patch	PA	xavier
I_P_1_5_070824.JPG	7/8/2024	Minatogawa	1	Palythoa patch	SP	xavier
I_P_1_5_070824.JPG	7/8/2024	Minatogawa	1	Palythoa patch	PAB	mlstoeltje
I_P_1_5_070824.JPG	7/8/2024	Minatogawa	1	Palythoa patch	PAB	mlstoeltje
I_P_1_5_070824.JPG	7/8/2024	Minatogawa	1	Palythoa patch	PA	xavier
I_P_1_5_070824.JPG	7/8/2024	Minatogawa	1	Palythoa patch	CCA	xavier
I_P_1_5_070824.JPG	7/8/2024	Minatogawa	1	Palythoa patch	TQS	mlstoeltje
I_P_1_5_070824.JPG	7/8/2024	Minatogawa	1	Palythoa patch	PA	xavier
I_P_1_5_070824.JPG	7/8/2024	Minatogawa	1	Palythoa patch	PA	xavier
I_P_1_5_070824.JPG	7/8/2024	Minatogawa	1	Palythoa patch	PA	xavier
I_P_1_5_070824.JPG	7/8/2024	Minatogawa	1	Palythoa patch	PA	xavier
I_P_1_5_070824.JPG	7/8/2024	Minatogawa	1	Palythoa patch	PA	xavier
I_P_1_5_070824.JPG	7/8/2024	Minatogawa	1	Palythoa patch	Turf	xavier
I_P_1_5_070824.JPG	7/8/2024	Minatogawa	1	Palythoa patch	PA	xavier
I_P_1_5_070824.JPG	7/8/2024	Minatogawa	1	Palythoa patch	PA	xavier
I_P_1_5_070824.JPG	7/8/2024	Minatogawa	1	Palythoa patch	Turf	xavier
I_P_1_6_070824.JPG	7/8/2024	Minatogawa	1	Palythoa patch	PA	xavier
I_P_1_6_070824.JPG	7/8/2024	Minatogawa	1	Palythoa patch	PA	xavier
I_P_1_6_070824.JPG	7/8/2024	Minatogawa	1	Palythoa patch	PA	xavier
I_P_1_6_070824.JPG	7/8/2024	Minatogawa	1	Palythoa patch	PA	xavier
I_P_1_6_070824.JPG	7/8/2024	Minatogawa	1	Palythoa patch	PA	xavier
I_P_1_6_070824.JPG	7/8/2024	Minatogawa	1	Palythoa patch	PA	xavier
I_P_1_6_070824.JPG	7/8/2024	Minatogawa	1	Palythoa patch	PA	xavier
I_P_1_6_070824.JPG	7/8/2024	Minatogawa	1	Palythoa patch	PA	xavier
I_P_1_6_070824.JPG	7/8/2024	Minatogawa	1	Palythoa patch	PA	xavier
I_P_1_6_070824.JPG	7/8/2024	Minatogawa	1	Palythoa patch	PA	xavier
I_P_1_6_070824.JPG	7/8/2024	Minatogawa	1	Palythoa patch	CCA	xavier
I_P_1_6_070824.JPG	7/8/2024	Minatogawa	1	Palythoa patch	PA	xavier
I_P_1_6_070824.JPG	7/8/2024	Minatogawa	1	Palythoa patch	CCA	xavier
I_P_1_6_070824.JPG	7/8/2024	Minatogawa	1	Palythoa patch	PA	xavier
I_P_1_6_070824.JPG	7/8/2024	Minatogawa	1	Palythoa patch	CCA	xavier
I_P_1_6_070824.JPG	7/8/2024	Minatogawa	1	Palythoa patch	PA	xavier
I_P_1_6_070824.JPG	7/8/2024	Minatogawa	1	Palythoa patch	TQS	xavier
I_P_1_6_070824.JPG	7/8/2024	Minatogawa	1	Palythoa patch	CCA	xavier
I_P_1_6_070824.JPG	7/8/2024	Minatogawa	1	Palythoa patch	CCA	xavier
I_P_1_6_070824.JPG	7/8/2024	Minatogawa	1	Palythoa patch	CCA	xavier
I_P_1_6_070824.JPG	7/8/2024	Minatogawa	1	Palythoa patch	PA	mlstoeltje
I_P_1_6_070824.JPG	7/8/2024	Minatogawa	1	Palythoa patch	PA	mlstoeltje
I_P_1_6_070824.JPG	7/8/2024	Minatogawa	1	Palythoa patch	PA	mlstoeltje
I_P_1_6_070824.JPG	7/8/2024	Minatogawa	1	Palythoa patch	PA	mlstoeltje
I_P_1_6_070824.JPG	7/8/2024	Minatogawa	1	Palythoa patch	PA	mlstoeltje
I_P_1_6_070824.JPG	7/8/2024	Minatogawa	1	Palythoa patch	PA	mlstoeltje
I_P_1_6_070824.JPG	7/8/2024	Minatogawa	1	Palythoa patch	PA	mlstoeltje
I_P_1_6_070824.JPG	7/8/2024	Minatogawa	1	Palythoa patch	PA	mlstoeltje
I_P_1_6_070824.JPG	7/8/2024	Minatogawa	1	Palythoa patch	PA	mlstoeltje
I_P_1_6_070824.JPG	7/8/2024	Minatogawa	1	Palythoa patch	PA	mlstoeltje
I_P_1_6_070824.JPG	7/8/2024	Minatogawa	1	Palythoa patch	Turf	mlstoeltje
I_P_1_6_070824.JPG	7/8/2024	Minatogawa	1	Palythoa patch	Turf	mlstoeltje
I_P_1_6_070824.JPG	7/8/2024	Minatogawa	1	Palythoa patch	PA	mlstoeltje
I_P_1_6_070824.JPG	7/8/2024	Minatogawa	1	Palythoa patch	PA	mlstoeltje
I_P_1_6_070824.JPG	7/8/2024	Minatogawa	1	Palythoa patch	TQS	mlstoeltje
I_P_1_6_070824.JPG	7/8/2024	Minatogawa	1	Palythoa patch	PA	mlstoeltje
I_P_2_1_080224.JPG	8/2/2024	Minatogawa	2	Palythoa patch	TQS	xavier
I_P_2_1_080224.JPG	8/2/2024	Minatogawa	2	Palythoa patch	PA	xavier
I_P_2_1_080224.JPG	8/2/2024	Minatogawa	2	Palythoa patch	PA	xavier
I_P_2_1_080224.JPG	8/2/2024	Minatogawa	2	Palythoa patch	HC	xavier
I_P_2_1_080224.JPG	8/2/2024	Minatogawa	2	Palythoa patch	PA	xavier
I_P_2_1_080224.JPG	8/2/2024	Minatogawa	2	Palythoa patch	PA	xavier
I_P_2_1_080224.JPG	8/2/2024	Minatogawa	2	Palythoa patch	PA	xavier
I_P_2_1_080224.JPG	8/2/2024	Minatogawa	2	Palythoa patch	PA	xavier
I_P_2_1_080224.JPG	8/2/2024	Minatogawa	2	Palythoa patch	PA	xavier
I_P_2_1_080224.JPG	8/2/2024	Minatogawa	2	Palythoa patch	PA	xavier
I_P_2_1_080224.JPG	8/2/2024	Minatogawa	2	Palythoa patch	PA	xavier
I_P_2_1_080224.JPG	8/2/2024	Minatogawa	2	Palythoa patch	PA	xavier
I_P_2_1_080224.JPG	8/2/2024	Minatogawa	2	Palythoa patch	PA	xavier
I_P_2_1_080224.JPG	8/2/2024	Minatogawa	2	Palythoa patch	PA	xavier
I_P_2_1_080224.JPG	8/2/2024	Minatogawa	2	Palythoa patch	Turf	xavier
I_P_2_1_080224.JPG	8/2/2024	Minatogawa	2	Palythoa patch	PA	xavier
I_P_2_1_080224.JPG	8/2/2024	Minatogawa	2	Palythoa patch	Turf	xavier
I_P_2_1_080224.JPG	8/2/2024	Minatogawa	2	Palythoa patch	TQS	xavier
I_P_2_1_080224.JPG	8/2/2024	Minatogawa	2	Palythoa patch	PA	mlstoeltje
I_P_2_1_080224.JPG	8/2/2024	Minatogawa	2	Palythoa patch	HCB	mlstoeltje
I_P_2_1_080224.JPG	8/2/2024	Minatogawa	2	Palythoa patch	HC	mlstoeltje
I_P_2_1_080224.JPG	8/2/2024	Minatogawa	2	Palythoa patch	HC	mlstoeltje
I_P_2_1_080224.JPG	8/2/2024	Minatogawa	2	Palythoa patch	PA	mlstoeltje
I_P_2_1_080224.JPG	8/2/2024	Minatogawa	2	Palythoa patch	HC	mlstoeltje
I_P_2_1_080224.JPG	8/2/2024	Minatogawa	2	Palythoa patch	PA	mlstoeltje
I_P_2_1_080224.JPG	8/2/2024	Minatogawa	2	Palythoa patch	PA	mlstoeltje
I_P_2_1_080224.JPG	8/2/2024	Minatogawa	2	Palythoa patch	PA	mlstoeltje
I_P_2_1_080224.JPG	8/2/2024	Minatogawa	2	Palythoa patch	PA	mlstoeltje
I_P_2_1_080224.JPG	8/2/2024	Minatogawa	2	Palythoa patch	HC	mlstoeltje
I_P_2_1_080224.JPG	8/2/2024	Minatogawa	2	Palythoa patch	PA	mlstoeltje
I_P_2_1_080224.JPG	8/2/2024	Minatogawa	2	Palythoa patch	HCB	mlstoeltje
I_P_2_1_080224.JPG	8/2/2024	Minatogawa	2	Palythoa patch	PA	mlstoeltje
I_P_2_1_080224.JPG	8/2/2024	Minatogawa	2	Palythoa patch	PA	mlstoeltje
I_P_2_1_080224.JPG	8/2/2024	Minatogawa	2	Palythoa patch	HC	mlstoeltje
I_P_2_1_080224.JPG	8/2/2024	Minatogawa	2	Palythoa patch	CCA	mlstoeltje
I_P_2_1_080224.JPG	8/2/2024	Minatogawa	2	Palythoa patch	CCA	mlstoeltje
I_P_2_2_080224.JPG	8/2/2024	Minatogawa	2	Palythoa patch	PA	xavier
I_P_2_2_080224.JPG	8/2/2024	Minatogawa	2	Palythoa patch	CCA	xavier
I_P_2_2_080224.JPG	8/2/2024	Minatogawa	2	Palythoa patch	PA	xavier
I_P_2_2_080224.JPG	8/2/2024	Minatogawa	2	Palythoa patch	CCA	xavier
I_P_2_2_080224.JPG	8/2/2024	Minatogawa	2	Palythoa patch	Turf	xavier
I_P_2_2_080224.JPG	8/2/2024	Minatogawa	2	Palythoa patch	TQS	xavier
I_P_2_2_080224.JPG	8/2/2024	Minatogawa	2	Palythoa patch	TQS	xavier
I_P_2_2_080224.JPG	8/2/2024	Minatogawa	2	Palythoa patch	Turf	xavier
I_P_2_2_080224.JPG	8/2/2024	Minatogawa	2	Palythoa patch	CCA	xavier
I_P_2_2_080224.JPG	8/2/2024	Minatogawa	2	Palythoa patch	SRR	xavier
I_P_2_2_080224.JPG	8/2/2024	Minatogawa	2	Palythoa patch	PAB	mlstoeltje
I_P_2_2_080224.JPG	8/2/2024	Minatogawa	2	Palythoa patch	PA	xavier
I_P_2_2_080224.JPG	8/2/2024	Minatogawa	2	Palythoa patch	CCA	xavier
I_P_2_2_080224.JPG	8/2/2024	Minatogawa	2	Palythoa patch	Turf	xavier
I_P_2_2_080224.JPG	8/2/2024	Minatogawa	2	Palythoa patch	CCA	xavier
I_P_2_2_080224.JPG	8/2/2024	Minatogawa	2	Palythoa patch	TQS	xavier
I_P_2_2_080224.JPG	8/2/2024	Minatogawa	2	Palythoa patch	PAB	mlstoeltje
I_P_2_2_080224.JPG	8/2/2024	Minatogawa	2	Palythoa patch	CCA	xavier
I_P_2_2_080224.JPG	8/2/2024	Minatogawa	2	Palythoa patch	CCA	mlstoeltje
I_P_2_2_080224.JPG	8/2/2024	Minatogawa	2	Palythoa patch	HC	mlstoeltje
I_P_2_2_080224.JPG	8/2/2024	Minatogawa	2	Palythoa patch	HC	mlstoeltje
I_P_2_2_080224.JPG	8/2/2024	Minatogawa	2	Palythoa patch	TQS	mlstoeltje
I_P_2_2_080224.JPG	8/2/2024	Minatogawa	2	Palythoa patch	HC	mlstoeltje
I_P_2_2_080224.JPG	8/2/2024	Minatogawa	2	Palythoa patch	CCA	mlstoeltje
I_P_2_2_080224.JPG	8/2/2024	Minatogawa	2	Palythoa patch	CCA	mlstoeltje
I_P_2_2_080224.JPG	8/2/2024	Minatogawa	2	Palythoa patch	CCA	mlstoeltje
I_P_2_2_080224.JPG	8/2/2024	Minatogawa	2	Palythoa patch	Turf	mlstoeltje
I_P_2_2_080224.JPG	8/2/2024	Minatogawa	2	Palythoa patch	CCA	mlstoeltje
I_P_2_2_080224.JPG	8/2/2024	Minatogawa	2	Palythoa patch	HC	mlstoeltje
I_P_2_2_080224.JPG	8/2/2024	Minatogawa	2	Palythoa patch	PA	mlstoeltje
I_P_2_2_080224.JPG	8/2/2024	Minatogawa	2	Palythoa patch	PA	mlstoeltje
I_P_2_2_080224.JPG	8/2/2024	Minatogawa	2	Palythoa patch	PA	mlstoeltje
I_P_2_2_080224.JPG	8/2/2024	Minatogawa	2	Palythoa patch	HC	mlstoeltje
I_P_2_2_080224.JPG	8/2/2024	Minatogawa	2	Palythoa patch	Turf	mlstoeltje
I_P_2_2_080224.JPG	8/2/2024	Minatogawa	2	Palythoa patch	Turf	mlstoeltje
I_P_2_2_080224.JPG	8/2/2024	Minatogawa	2	Palythoa patch	TQS	mlstoeltje
I_P_2_3_080224.JPG	8/2/2024	Minatogawa	2	Palythoa patch	PA	xavier
I_P_2_3_080224.JPG	8/2/2024	Minatogawa	2	Palythoa patch	PAB	mlstoeltje
I_P_2_3_080224.JPG	8/2/2024	Minatogawa	2	Palythoa patch	Turf	xavier
I_P_2_3_080224.JPG	8/2/2024	Minatogawa	2	Palythoa patch	Turf	xavier
I_P_2_3_080224.JPG	8/2/2024	Minatogawa	2	Palythoa patch	PA	xavier
I_P_2_3_080224.JPG	8/2/2024	Minatogawa	2	Palythoa patch	HC	xavier
I_P_2_3_080224.JPG	8/2/2024	Minatogawa	2	Palythoa patch	HC	xavier
I_P_2_3_080224.JPG	8/2/2024	Minatogawa	2	Palythoa patch	TQS	xavier
I_P_2_3_080224.JPG	8/2/2024	Minatogawa	2	Palythoa patch	PA	xavier
I_P_2_3_080224.JPG	8/2/2024	Minatogawa	2	Palythoa patch	PA	xavier
I_P_2_3_080224.JPG	8/2/2024	Minatogawa	2	Palythoa patch	PA	xavier
I_P_2_3_080224.JPG	8/2/2024	Minatogawa	2	Palythoa patch	PA	xavier
I_P_2_3_080224.JPG	8/2/2024	Minatogawa	2	Palythoa patch	CCA	xavier
I_P_2_3_080224.JPG	8/2/2024	Minatogawa	2	Palythoa patch	HC	xavier
I_P_2_3_080224.JPG	8/2/2024	Minatogawa	2	Palythoa patch	HC	xavier
I_P_2_3_080224.JPG	8/2/2024	Minatogawa	2	Palythoa patch	PA	xavier
I_P_2_3_080224.JPG	8/2/2024	Minatogawa	2	Palythoa patch	PA	xavier
I_P_2_3_080224.JPG	8/2/2024	Minatogawa	2	Palythoa patch	Turf	xavier
I_P_2_3_080224.JPG	8/2/2024	Minatogawa	2	Palythoa patch	PA	mlstoeltje
I_P_2_3_080224.JPG	8/2/2024	Minatogawa	2	Palythoa patch	PA	mlstoeltje
I_P_2_3_080224.JPG	8/2/2024	Minatogawa	2	Palythoa patch	PA	mlstoeltje
I_P_2_3_080224.JPG	8/2/2024	Minatogawa	2	Palythoa patch	CCA	mlstoeltje
I_P_2_3_080224.JPG	8/2/2024	Minatogawa	2	Palythoa patch	CCA	mlstoeltje
I_P_2_3_080224.JPG	8/2/2024	Minatogawa	2	Palythoa patch	PA	mlstoeltje
I_P_2_3_080224.JPG	8/2/2024	Minatogawa	2	Palythoa patch	PA	mlstoeltje
I_P_2_3_080224.JPG	8/2/2024	Minatogawa	2	Palythoa patch	CCA	mlstoeltje
I_P_2_3_080224.JPG	8/2/2024	Minatogawa	2	Palythoa patch	PA	mlstoeltje
I_P_2_3_080224.JPG	8/2/2024	Minatogawa	2	Palythoa patch	PA	mlstoeltje
I_P_2_3_080224.JPG	8/2/2024	Minatogawa	2	Palythoa patch	TQS	mlstoeltje
I_P_2_3_080224.JPG	8/2/2024	Minatogawa	2	Palythoa patch	PA	mlstoeltje
I_P_2_3_080224.JPG	8/2/2024	Minatogawa	2	Palythoa patch	PA	mlstoeltje
I_P_2_3_080224.JPG	8/2/2024	Minatogawa	2	Palythoa patch	Turf	mlstoeltje
I_P_2_3_080224.JPG	8/2/2024	Minatogawa	2	Palythoa patch	Turf	mlstoeltje
I_P_2_3_080224.JPG	8/2/2024	Minatogawa	2	Palythoa patch	PA	mlstoeltje
I_P_2_3_080224.JPG	8/2/2024	Minatogawa	2	Palythoa patch	TQS	mlstoeltje
I_P_2_3_080224.JPG	8/2/2024	Minatogawa	2	Palythoa patch	TQS	mlstoeltje
I_P_2_4_080224.JPG	8/2/2024	Minatogawa	2	Palythoa patch	Turf	xavier
I_P_2_4_080224.JPG	8/2/2024	Minatogawa	2	Palythoa patch	TQS	xavier
I_P_2_4_080224.JPG	8/2/2024	Minatogawa	2	Palythoa patch	Turf	xavier
I_P_2_4_080224.JPG	8/2/2024	Minatogawa	2	Palythoa patch	Turf	xavier
I_P_2_4_080224.JPG	8/2/2024	Minatogawa	2	Palythoa patch	TQS	xavier
I_P_2_4_080224.JPG	8/2/2024	Minatogawa	2	Palythoa patch	Turf	xavier
I_P_2_4_080224.JPG	8/2/2024	Minatogawa	2	Palythoa patch	CCA	xavier
I_P_2_4_080224.JPG	8/2/2024	Minatogawa	2	Palythoa patch	CCA	xavier
I_P_2_4_080224.JPG	8/2/2024	Minatogawa	2	Palythoa patch	Turf	xavier
I_P_2_4_080224.JPG	8/2/2024	Minatogawa	2	Palythoa patch	Turf	xavier
I_P_2_4_080224.JPG	8/2/2024	Minatogawa	2	Palythoa patch	Turf	xavier
I_P_2_4_080224.JPG	8/2/2024	Minatogawa	2	Palythoa patch	Turf	xavier
I_P_2_4_080224.JPG	8/2/2024	Minatogawa	2	Palythoa patch	Turf	xavier
I_P_2_4_080224.JPG	8/2/2024	Minatogawa	2	Palythoa patch	HCB	mlstoeltje
I_P_2_4_080224.JPG	8/2/2024	Minatogawa	2	Palythoa patch	Turf	xavier
I_P_2_4_080224.JPG	8/2/2024	Minatogawa	2	Palythoa patch	Turf	xavier
I_P_2_4_080224.JPG	8/2/2024	Minatogawa	2	Palythoa patch	CCA	xavier
I_P_2_4_080224.JPG	8/2/2024	Minatogawa	2	Palythoa patch	HC	xavier
I_P_2_4_080224.JPG	8/2/2024	Minatogawa	2	Palythoa patch	CCA	mlstoeltje
I_P_2_4_080224.JPG	8/2/2024	Minatogawa	2	Palythoa patch	Turf	mlstoeltje
I_P_2_4_080224.JPG	8/2/2024	Minatogawa	2	Palythoa patch	HC	mlstoeltje
I_P_2_4_080224.JPG	8/2/2024	Minatogawa	2	Palythoa patch	CCA	mlstoeltje
I_P_2_4_080224.JPG	8/2/2024	Minatogawa	2	Palythoa patch	CCA	mlstoeltje
I_P_2_4_080224.JPG	8/2/2024	Minatogawa	2	Palythoa patch	HC	mlstoeltje
I_P_2_4_080224.JPG	8/2/2024	Minatogawa	2	Palythoa patch	HC	mlstoeltje
I_P_2_4_080224.JPG	8/2/2024	Minatogawa	2	Palythoa patch	HC	mlstoeltje
I_P_2_4_080224.JPG	8/2/2024	Minatogawa	2	Palythoa patch	Turf	mlstoeltje
I_P_2_4_080224.JPG	8/2/2024	Minatogawa	2	Palythoa patch	Turf	mlstoeltje
I_P_2_4_080224.JPG	8/2/2024	Minatogawa	2	Palythoa patch	CCA	mlstoeltje
I_P_2_4_080224.JPG	8/2/2024	Minatogawa	2	Palythoa patch	Turf	mlstoeltje
I_P_2_4_080224.JPG	8/2/2024	Minatogawa	2	Palythoa patch	CCA	mlstoeltje
I_P_2_4_080224.JPG	8/2/2024	Minatogawa	2	Palythoa patch	CCA	mlstoeltje
I_P_2_4_080224.JPG	8/2/2024	Minatogawa	2	Palythoa patch	CCA	mlstoeltje
I_P_2_4_080224.JPG	8/2/2024	Minatogawa	2	Palythoa patch	Turf	mlstoeltje
I_P_2_4_080224.JPG	8/2/2024	Minatogawa	2	Palythoa patch	CCA	mlstoeltje
I_P_2_4_080224.JPG	8/2/2024	Minatogawa	2	Palythoa patch	CCA	mlstoeltje
I_P_2_5_080224.JPG	8/2/2024	Minatogawa	2	Palythoa patch	HC	mlstoeltje
I_P_2_5_080224.JPG	8/2/2024	Minatogawa	2	Palythoa patch	CCA	mlstoeltje
I_P_2_5_080224.JPG	8/2/2024	Minatogawa	2	Palythoa patch	CCA	mlstoeltje
I_P_2_5_080224.JPG	8/2/2024	Minatogawa	2	Palythoa patch	PAB	mlstoeltje
I_P_2_5_080224.JPG	8/2/2024	Minatogawa	2	Palythoa patch	HC	mlstoeltje
I_P_2_5_080224.JPG	8/2/2024	Minatogawa	2	Palythoa patch	HC	mlstoeltje
I_P_2_5_080224.JPG	8/2/2024	Minatogawa	2	Palythoa patch	Turf	mlstoeltje
I_P_2_5_080224.JPG	8/2/2024	Minatogawa	2	Palythoa patch	HC	mlstoeltje
I_P_2_5_080224.JPG	8/2/2024	Minatogawa	2	Palythoa patch	PA	mlstoeltje
I_P_2_5_080224.JPG	8/2/2024	Minatogawa	2	Palythoa patch	PA	mlstoeltje
I_P_2_5_080224.JPG	8/2/2024	Minatogawa	2	Palythoa patch	CCA	mlstoeltje
I_P_2_5_080224.JPG	8/2/2024	Minatogawa	2	Palythoa patch	PA	mlstoeltje
I_P_2_5_080224.JPG	8/2/2024	Minatogawa	2	Palythoa patch	PA	mlstoeltje
I_P_2_5_080224.JPG	8/2/2024	Minatogawa	2	Palythoa patch	Turf	mlstoeltje
I_P_2_5_080224.JPG	8/2/2024	Minatogawa	2	Palythoa patch	TQS	mlstoeltje
I_P_2_5_080224.JPG	8/2/2024	Minatogawa	2	Palythoa patch	Turf	mlstoeltje
I_P_2_5_080224.JPG	8/2/2024	Minatogawa	2	Palythoa patch	CCA	mlstoeltje
I_P_2_5_080224.JPG	8/2/2024	Minatogawa	2	Palythoa patch	CCA	mlstoeltje
I_P_2_5_080224.JPG	8/2/2024	Minatogawa	2	Palythoa patch	Turf	xavier
I_P_2_5_080224.JPG	8/2/2024	Minatogawa	2	Palythoa patch	Turf	xavier
I_P_2_5_080224.JPG	8/2/2024	Minatogawa	2	Palythoa patch	Turf	xavier
I_P_2_5_080224.JPG	8/2/2024	Minatogawa	2	Palythoa patch	Turf	xavier
I_P_2_5_080224.JPG	8/2/2024	Minatogawa	2	Palythoa patch	CCA	mlstoeltje
I_P_2_5_080224.JPG	8/2/2024	Minatogawa	2	Palythoa patch	PAB	xavier
I_P_2_5_080224.JPG	8/2/2024	Minatogawa	2	Palythoa patch	Turf	xavier
I_P_2_5_080224.JPG	8/2/2024	Minatogawa	2	Palythoa patch	PAB	xavier
I_P_2_5_080224.JPG	8/2/2024	Minatogawa	2	Palythoa patch	Turf	xavier
I_P_2_5_080224.JPG	8/2/2024	Minatogawa	2	Palythoa patch	TQS	xavier
I_P_2_5_080224.JPG	8/2/2024	Minatogawa	2	Palythoa patch	Turf	xavier
I_P_2_5_080224.JPG	8/2/2024	Minatogawa	2	Palythoa patch	Turf	xavier
I_P_2_5_080224.JPG	8/2/2024	Minatogawa	2	Palythoa patch	Turf	xavier
I_P_2_5_080224.JPG	8/2/2024	Minatogawa	2	Palythoa patch	TQS	xavier
I_P_2_5_080224.JPG	8/2/2024	Minatogawa	2	Palythoa patch	OI	xavier
I_P_2_5_080224.JPG	8/2/2024	Minatogawa	2	Palythoa patch	Turf	xavier
I_P_2_5_080224.JPG	8/2/2024	Minatogawa	2	Palythoa patch	CCA	xavier
I_P_2_5_080224.JPG	8/2/2024	Minatogawa	2	Palythoa patch	TQS	xavier
I_P_2_6_080224.JPG	8/2/2024	Minatogawa	2	Palythoa patch	TQS	xavier
I_P_2_6_080224.JPG	8/2/2024	Minatogawa	2	Palythoa patch	CCA	xavier
I_P_2_6_080224.JPG	8/2/2024	Minatogawa	2	Palythoa patch	PAB	mlstoeltje
I_P_2_6_080224.JPG	8/2/2024	Minatogawa	2	Palythoa patch	TQS	xavier
I_P_2_6_080224.JPG	8/2/2024	Minatogawa	2	Palythoa patch	PAB	mlstoeltje
I_P_2_6_080224.JPG	8/2/2024	Minatogawa	2	Palythoa patch	CCA	xavier
I_P_2_6_080224.JPG	8/2/2024	Minatogawa	2	Palythoa patch	CCA	xavier
I_P_2_6_080224.JPG	8/2/2024	Minatogawa	2	Palythoa patch	PAB	mlstoeltje
I_P_2_6_080224.JPG	8/2/2024	Minatogawa	2	Palythoa patch	CCA	xavier
I_P_2_6_080224.JPG	8/2/2024	Minatogawa	2	Palythoa patch	PAB	mlstoeltje
I_P_2_6_080224.JPG	8/2/2024	Minatogawa	2	Palythoa patch	PAB	mlstoeltje
I_P_2_6_080224.JPG	8/2/2024	Minatogawa	2	Palythoa patch	TQS	xavier
I_P_2_6_080224.JPG	8/2/2024	Minatogawa	2	Palythoa patch	TQS	xavier
I_P_2_6_080224.JPG	8/2/2024	Minatogawa	2	Palythoa patch	PAB	mlstoeltje
I_P_2_6_080224.JPG	8/2/2024	Minatogawa	2	Palythoa patch	PAB	mlstoeltje
I_P_2_6_080224.JPG	8/2/2024	Minatogawa	2	Palythoa patch	PAB	mlstoeltje
I_P_2_6_080224.JPG	8/2/2024	Minatogawa	2	Palythoa patch	TQS	xavier
I_P_2_6_080224.JPG	8/2/2024	Minatogawa	2	Palythoa patch	PAB	mlstoeltje
I_P_2_6_080224.JPG	8/2/2024	Minatogawa	2	Palythoa patch	CCA	mlstoeltje
I_P_2_6_080224.JPG	8/2/2024	Minatogawa	2	Palythoa patch	CCA	mlstoeltje
I_P_2_6_080224.JPG	8/2/2024	Minatogawa	2	Palythoa patch	CCA	mlstoeltje
I_P_2_6_080224.JPG	8/2/2024	Minatogawa	2	Palythoa patch	PAB	mlstoeltje
I_P_2_6_080224.JPG	8/2/2024	Minatogawa	2	Palythoa patch	PAB	mlstoeltje
I_P_2_6_080224.JPG	8/2/2024	Minatogawa	2	Palythoa patch	PA	mlstoeltje
I_P_2_6_080224.JPG	8/2/2024	Minatogawa	2	Palythoa patch	CCA	mlstoeltje
I_P_2_6_080224.JPG	8/2/2024	Minatogawa	2	Palythoa patch	PAB	mlstoeltje
I_P_2_6_080224.JPG	8/2/2024	Minatogawa	2	Palythoa patch	PAB	mlstoeltje
I_P_2_6_080224.JPG	8/2/2024	Minatogawa	2	Palythoa patch	PA	mlstoeltje
I_P_2_6_080224.JPG	8/2/2024	Minatogawa	2	Palythoa patch	CCA	mlstoeltje
I_P_2_6_080224.JPG	8/2/2024	Minatogawa	2	Palythoa patch	TQS	mlstoeltje
I_P_2_6_080224.JPG	8/2/2024	Minatogawa	2	Palythoa patch	TQS	mlstoeltje
I_P_2_6_080224.JPG	8/2/2024	Minatogawa	2	Palythoa patch	HC	mlstoeltje
I_P_2_6_080224.JPG	8/2/2024	Minatogawa	2	Palythoa patch	TQS	mlstoeltje
I_P_2_6_080224.JPG	8/2/2024	Minatogawa	2	Palythoa patch	HC	mlstoeltje
I_P_2_6_080224.JPG	8/2/2024	Minatogawa	2	Palythoa patch	CCA	mlstoeltje
I_P_2_6_080224.JPG	8/2/2024	Minatogawa	2	Palythoa patch	HC	mlstoeltje
I_P_3_1_080224.JPG	8/2/2024	Minatogawa	3	Palythoa patch	PA	xavier
I_P_3_1_080224.JPG	8/2/2024	Minatogawa	3	Palythoa patch	TQS	xavier
I_P_3_1_080224.JPG	8/2/2024	Minatogawa	3	Palythoa patch	Turf	xavier
I_P_3_1_080224.JPG	8/2/2024	Minatogawa	3	Palythoa patch	Turf	xavier
I_P_3_1_080224.JPG	8/2/2024	Minatogawa	3	Palythoa patch	CCA	xavier
I_P_3_1_080224.JPG	8/2/2024	Minatogawa	3	Palythoa patch	TQS	xavier
I_P_3_1_080224.JPG	8/2/2024	Minatogawa	3	Palythoa patch	TQS	xavier
I_P_3_1_080224.JPG	8/2/2024	Minatogawa	3	Palythoa patch	CCA	xavier
I_P_3_1_080224.JPG	8/2/2024	Minatogawa	3	Palythoa patch	PAB	mlstoeltje
I_P_3_1_080224.JPG	8/2/2024	Minatogawa	3	Palythoa patch	Turf	xavier
I_P_3_1_080224.JPG	8/2/2024	Minatogawa	3	Palythoa patch	CCA	xavier
I_P_3_1_080224.JPG	8/2/2024	Minatogawa	3	Palythoa patch	TQS	xavier
I_P_3_1_080224.JPG	8/2/2024	Minatogawa	3	Palythoa patch	PA	xavier
I_P_3_1_080224.JPG	8/2/2024	Minatogawa	3	Palythoa patch	PAB	mlstoeltje
I_P_3_1_080224.JPG	8/2/2024	Minatogawa	3	Palythoa patch	Turf	xavier
I_P_3_1_080224.JPG	8/2/2024	Minatogawa	3	Palythoa patch	CCA	xavier
I_P_3_1_080224.JPG	8/2/2024	Minatogawa	3	Palythoa patch	CCA	xavier
I_P_3_1_080224.JPG	8/2/2024	Minatogawa	3	Palythoa patch	CCA	xavier
I_P_3_1_080224.JPG	8/2/2024	Minatogawa	3	Palythoa patch	CCA	mlstoeltje
I_P_3_1_080224.JPG	8/2/2024	Minatogawa	3	Palythoa patch	CCA	mlstoeltje
I_P_3_1_080224.JPG	8/2/2024	Minatogawa	3	Palythoa patch	CCA	mlstoeltje
I_P_3_1_080224.JPG	8/2/2024	Minatogawa	3	Palythoa patch	CCA	mlstoeltje
I_P_3_1_080224.JPG	8/2/2024	Minatogawa	3	Palythoa patch	PA	mlstoeltje
I_P_3_1_080224.JPG	8/2/2024	Minatogawa	3	Palythoa patch	PA	mlstoeltje
I_P_3_1_080224.JPG	8/2/2024	Minatogawa	3	Palythoa patch	PA	mlstoeltje
I_P_3_1_080224.JPG	8/2/2024	Minatogawa	3	Palythoa patch	CCA	mlstoeltje
I_P_3_1_080224.JPG	8/2/2024	Minatogawa	3	Palythoa patch	TQS	mlstoeltje
I_P_3_1_080224.JPG	8/2/2024	Minatogawa	3	Palythoa patch	CCA	mlstoeltje
I_P_3_1_080224.JPG	8/2/2024	Minatogawa	3	Palythoa patch	PAB	mlstoeltje
I_P_3_1_080224.JPG	8/2/2024	Minatogawa	3	Palythoa patch	TQS	mlstoeltje
I_P_3_1_080224.JPG	8/2/2024	Minatogawa	3	Palythoa patch	CCA	mlstoeltje
I_P_3_1_080224.JPG	8/2/2024	Minatogawa	3	Palythoa patch	Turf	mlstoeltje
I_P_3_1_080224.JPG	8/2/2024	Minatogawa	3	Palythoa patch	PAB	mlstoeltje
I_P_3_1_080224.JPG	8/2/2024	Minatogawa	3	Palythoa patch	CCA	mlstoeltje
I_P_3_1_080224.JPG	8/2/2024	Minatogawa	3	Palythoa patch	CCA	mlstoeltje
I_P_3_1_080224.JPG	8/2/2024	Minatogawa	3	Palythoa patch	CCA	mlstoeltje
I_P_3_2_080224.JPG	8/2/2024	Minatogawa	3	Palythoa patch	Turf	xavier
I_P_3_2_080224.JPG	8/2/2024	Minatogawa	3	Palythoa patch	Turf	xavier
I_P_3_2_080224.JPG	8/2/2024	Minatogawa	3	Palythoa patch	Turf	xavier
I_P_3_2_080224.JPG	8/2/2024	Minatogawa	3	Palythoa patch	OI	xavier
I_P_3_2_080224.JPG	8/2/2024	Minatogawa	3	Palythoa patch	Turf	xavier
I_P_3_2_080224.JPG	8/2/2024	Minatogawa	3	Palythoa patch	Turf	xavier
I_P_3_2_080224.JPG	8/2/2024	Minatogawa	3	Palythoa patch	TQS	xavier
I_P_3_2_080224.JPG	8/2/2024	Minatogawa	3	Palythoa patch	Turf	xavier
I_P_3_2_080224.JPG	8/2/2024	Minatogawa	3	Palythoa patch	CCA	xavier
I_P_3_2_080224.JPG	8/2/2024	Minatogawa	3	Palythoa patch	TQS	xavier
I_P_3_2_080224.JPG	8/2/2024	Minatogawa	3	Palythoa patch	CCA	xavier
I_P_3_2_080224.JPG	8/2/2024	Minatogawa	3	Palythoa patch	CCA	xavier
I_P_3_2_080224.JPG	8/2/2024	Minatogawa	3	Palythoa patch	Turf	xavier
I_P_3_2_080224.JPG	8/2/2024	Minatogawa	3	Palythoa patch	TQS	xavier
I_P_3_2_080224.JPG	8/2/2024	Minatogawa	3	Palythoa patch	SP	xavier
I_P_3_2_080224.JPG	8/2/2024	Minatogawa	3	Palythoa patch	Turf	xavier
I_P_3_2_080224.JPG	8/2/2024	Minatogawa	3	Palythoa patch	Turf	xavier
I_P_3_2_080224.JPG	8/2/2024	Minatogawa	3	Palythoa patch	TQS	xavier
I_P_3_2_080224.JPG	8/2/2024	Minatogawa	3	Palythoa patch	CCA	mlstoeltje
I_P_3_2_080224.JPG	8/2/2024	Minatogawa	3	Palythoa patch	Turf	mlstoeltje
I_P_3_2_080224.JPG	8/2/2024	Minatogawa	3	Palythoa patch	Turf	mlstoeltje
I_P_3_2_080224.JPG	8/2/2024	Minatogawa	3	Palythoa patch	Turf	mlstoeltje
I_P_3_2_080224.JPG	8/2/2024	Minatogawa	3	Palythoa patch	Turf	mlstoeltje
I_P_3_2_080224.JPG	8/2/2024	Minatogawa	3	Palythoa patch	HCB	mlstoeltje
I_P_3_2_080224.JPG	8/2/2024	Minatogawa	3	Palythoa patch	CCA	mlstoeltje
I_P_3_2_080224.JPG	8/2/2024	Minatogawa	3	Palythoa patch	TQS	mlstoeltje
I_P_3_2_080224.JPG	8/2/2024	Minatogawa	3	Palythoa patch	CCA	mlstoeltje
I_P_3_2_080224.JPG	8/2/2024	Minatogawa	3	Palythoa patch	PAB	mlstoeltje
I_P_3_2_080224.JPG	8/2/2024	Minatogawa	3	Palythoa patch	HC	mlstoeltje
I_P_3_2_080224.JPG	8/2/2024	Minatogawa	3	Palythoa patch	PAB	mlstoeltje
I_P_3_2_080224.JPG	8/2/2024	Minatogawa	3	Palythoa patch	PAB	mlstoeltje
I_P_3_2_080224.JPG	8/2/2024	Minatogawa	3	Palythoa patch	CCA	mlstoeltje
I_P_3_2_080224.JPG	8/2/2024	Minatogawa	3	Palythoa patch	CCA	mlstoeltje
I_P_3_2_080224.JPG	8/2/2024	Minatogawa	3	Palythoa patch	HC	mlstoeltje
I_P_3_2_080224.JPG	8/2/2024	Minatogawa	3	Palythoa patch	PAB	mlstoeltje
I_P_3_2_080224.JPG	8/2/2024	Minatogawa	3	Palythoa patch	PAB	mlstoeltje
I_P_3_3_080224.JPG	8/2/2024	Minatogawa	3	Palythoa patch	PA	xavier
I_P_3_3_080224.JPG	8/2/2024	Minatogawa	3	Palythoa patch	TQS	xavier
I_P_3_3_080224.JPG	8/2/2024	Minatogawa	3	Palythoa patch	Turf	xavier
I_P_3_3_080224.JPG	8/2/2024	Minatogawa	3	Palythoa patch	PA	xavier
I_P_3_3_080224.JPG	8/2/2024	Minatogawa	3	Palythoa patch	Turf	xavier
I_P_3_3_080224.JPG	8/2/2024	Minatogawa	3	Palythoa patch	TQS	xavier
I_P_3_3_080224.JPG	8/2/2024	Minatogawa	3	Palythoa patch	PA	xavier
I_P_3_3_080224.JPG	8/2/2024	Minatogawa	3	Palythoa patch	PA	xavier
I_P_3_3_080224.JPG	8/2/2024	Minatogawa	3	Palythoa patch	Turf	xavier
I_P_3_3_080224.JPG	8/2/2024	Minatogawa	3	Palythoa patch	CCA	xavier
I_P_3_3_080224.JPG	8/2/2024	Minatogawa	3	Palythoa patch	Turf	xavier
I_P_3_3_080224.JPG	8/2/2024	Minatogawa	3	Palythoa patch	PA	xavier
I_P_3_3_080224.JPG	8/2/2024	Minatogawa	3	Palythoa patch	SRR	xavier
I_P_3_3_080224.JPG	8/2/2024	Minatogawa	3	Palythoa patch	Turf	xavier
I_P_3_3_080224.JPG	8/2/2024	Minatogawa	3	Palythoa patch	SRR	xavier
I_P_3_3_080224.JPG	8/2/2024	Minatogawa	3	Palythoa patch	Turf	xavier
I_P_3_3_080224.JPG	8/2/2024	Minatogawa	3	Palythoa patch	SRR	xavier
I_P_3_3_080224.JPG	8/2/2024	Minatogawa	3	Palythoa patch	Turf	xavier
I_P_3_3_080224.JPG	8/2/2024	Minatogawa	3	Palythoa patch	TQS	mlstoeltje
I_P_3_3_080224.JPG	8/2/2024	Minatogawa	3	Palythoa patch	TQS	mlstoeltje
I_P_3_3_080224.JPG	8/2/2024	Minatogawa	3	Palythoa patch	PA	mlstoeltje
I_P_3_3_080224.JPG	8/2/2024	Minatogawa	3	Palythoa patch	CCA	mlstoeltje
I_P_3_3_080224.JPG	8/2/2024	Minatogawa	3	Palythoa patch	SRR	mlstoeltje
I_P_3_3_080224.JPG	8/2/2024	Minatogawa	3	Palythoa patch	SRR	mlstoeltje
I_P_3_3_080224.JPG	8/2/2024	Minatogawa	3	Palythoa patch	OI	mlstoeltje
I_P_3_3_080224.JPG	8/2/2024	Minatogawa	3	Palythoa patch	SRR	mlstoeltje
I_P_3_3_080224.JPG	8/2/2024	Minatogawa	3	Palythoa patch	SRR	mlstoeltje
I_P_3_3_080224.JPG	8/2/2024	Minatogawa	3	Palythoa patch	Turf	mlstoeltje
I_P_3_3_080224.JPG	8/2/2024	Minatogawa	3	Palythoa patch	TQS	mlstoeltje
I_P_3_3_080224.JPG	8/2/2024	Minatogawa	3	Palythoa patch	Turf	mlstoeltje
I_P_3_3_080224.JPG	8/2/2024	Minatogawa	3	Palythoa patch	PA	mlstoeltje
I_P_3_3_080224.JPG	8/2/2024	Minatogawa	3	Palythoa patch	CCA	mlstoeltje
I_P_3_3_080224.JPG	8/2/2024	Minatogawa	3	Palythoa patch	Turf	mlstoeltje
I_P_3_3_080224.JPG	8/2/2024	Minatogawa	3	Palythoa patch	SRR	mlstoeltje
I_P_3_3_080224.JPG	8/2/2024	Minatogawa	3	Palythoa patch	CCA	mlstoeltje
I_P_3_3_080224.JPG	8/2/2024	Minatogawa	3	Palythoa patch	CCA	mlstoeltje
I_P_3_4_080224.JPG	8/2/2024	Minatogawa	3	Palythoa patch	HCB	xavier
I_P_3_4_080224.JPG	8/2/2024	Minatogawa	3	Palythoa patch	Turf	xavier
I_P_3_4_080224.JPG	8/2/2024	Minatogawa	3	Palythoa patch	CCA	xavier
I_P_3_4_080224.JPG	8/2/2024	Minatogawa	3	Palythoa patch	PA	xavier
I_P_3_4_080224.JPG	8/2/2024	Minatogawa	3	Palythoa patch	CCA	xavier
I_P_3_4_080224.JPG	8/2/2024	Minatogawa	3	Palythoa patch	CCA	xavier
I_P_3_4_080224.JPG	8/2/2024	Minatogawa	3	Palythoa patch	PA	xavier
I_P_3_4_080224.JPG	8/2/2024	Minatogawa	3	Palythoa patch	CCA	xavier
I_P_3_4_080224.JPG	8/2/2024	Minatogawa	3	Palythoa patch	PAB	xavier
I_P_3_4_080224.JPG	8/2/2024	Minatogawa	3	Palythoa patch	HC	xavier
I_P_3_4_080224.JPG	8/2/2024	Minatogawa	3	Palythoa patch	PA	xavier
I_P_3_4_080224.JPG	8/2/2024	Minatogawa	3	Palythoa patch	CCA	xavier
I_P_3_4_080224.JPG	8/2/2024	Minatogawa	3	Palythoa patch	Turf	xavier
I_P_3_4_080224.JPG	8/2/2024	Minatogawa	3	Palythoa patch	CCA	xavier
I_P_3_4_080224.JPG	8/2/2024	Minatogawa	3	Palythoa patch	CCA	xavier
I_P_3_4_080224.JPG	8/2/2024	Minatogawa	3	Palythoa patch	TQS	xavier
I_P_3_4_080224.JPG	8/2/2024	Minatogawa	3	Palythoa patch	Turf	xavier
I_P_3_4_080224.JPG	8/2/2024	Minatogawa	3	Palythoa patch	PA	xavier
I_P_3_4_080224.JPG	8/2/2024	Minatogawa	3	Palythoa patch	CCA	mlstoeltje
I_P_3_4_080224.JPG	8/2/2024	Minatogawa	3	Palythoa patch	Turf	mlstoeltje
I_P_3_4_080224.JPG	8/2/2024	Minatogawa	3	Palythoa patch	CCA	mlstoeltje
I_P_3_4_080224.JPG	8/2/2024	Minatogawa	3	Palythoa patch	SRR	mlstoeltje
I_P_3_4_080224.JPG	8/2/2024	Minatogawa	3	Palythoa patch	CCA	mlstoeltje
I_P_3_4_080224.JPG	8/2/2024	Minatogawa	3	Palythoa patch	TQS	mlstoeltje
I_P_3_4_080224.JPG	8/2/2024	Minatogawa	3	Palythoa patch	CCA	mlstoeltje
I_P_3_4_080224.JPG	8/2/2024	Minatogawa	3	Palythoa patch	TQS	mlstoeltje
I_P_3_4_080224.JPG	8/2/2024	Minatogawa	3	Palythoa patch	CCA	mlstoeltje
I_P_3_4_080224.JPG	8/2/2024	Minatogawa	3	Palythoa patch	TQS	mlstoeltje
I_P_3_4_080224.JPG	8/2/2024	Minatogawa	3	Palythoa patch	TQS	mlstoeltje
I_P_3_4_080224.JPG	8/2/2024	Minatogawa	3	Palythoa patch	Turf	mlstoeltje
I_P_3_4_080224.JPG	8/2/2024	Minatogawa	3	Palythoa patch	PA	mlstoeltje
I_P_3_4_080224.JPG	8/2/2024	Minatogawa	3	Palythoa patch	PA	mlstoeltje
I_P_3_4_080224.JPG	8/2/2024	Minatogawa	3	Palythoa patch	TQS	mlstoeltje
I_P_3_4_080224.JPG	8/2/2024	Minatogawa	3	Palythoa patch	PA	mlstoeltje
I_P_3_4_080224.JPG	8/2/2024	Minatogawa	3	Palythoa patch	TQS	mlstoeltje
I_P_3_4_080224.JPG	8/2/2024	Minatogawa	3	Palythoa patch	TQS	mlstoeltje
I_P_3_5_080224.JPG	8/2/2024	Minatogawa	3	Palythoa patch	Turf	xavier
I_P_3_5_080224.JPG	8/2/2024	Minatogawa	3	Palythoa patch	Turf	xavier
I_P_3_5_080224.JPG	8/2/2024	Minatogawa	3	Palythoa patch	CCA	xavier
I_P_3_5_080224.JPG	8/2/2024	Minatogawa	3	Palythoa patch	PA	xavier
I_P_3_5_080224.JPG	8/2/2024	Minatogawa	3	Palythoa patch	PA	xavier
I_P_3_5_080224.JPG	8/2/2024	Minatogawa	3	Palythoa patch	TQS	xavier
I_P_3_5_080224.JPG	8/2/2024	Minatogawa	3	Palythoa patch	CCA	xavier
I_P_3_5_080224.JPG	8/2/2024	Minatogawa	3	Palythoa patch	CCA	xavier
I_P_3_5_080224.JPG	8/2/2024	Minatogawa	3	Palythoa patch	Turf	xavier
I_P_3_5_080224.JPG	8/2/2024	Minatogawa	3	Palythoa patch	Turf	xavier
I_P_3_5_080224.JPG	8/2/2024	Minatogawa	3	Palythoa patch	PA	xavier
I_P_3_5_080224.JPG	8/2/2024	Minatogawa	3	Palythoa patch	PA	xavier
I_P_3_5_080224.JPG	8/2/2024	Minatogawa	3	Palythoa patch	PA	xavier
I_P_3_5_080224.JPG	8/2/2024	Minatogawa	3	Palythoa patch	TQS	xavier
I_P_3_5_080224.JPG	8/2/2024	Minatogawa	3	Palythoa patch	Turf	xavier
I_P_3_5_080224.JPG	8/2/2024	Minatogawa	3	Palythoa patch	Turf	xavier
I_P_3_5_080224.JPG	8/2/2024	Minatogawa	3	Palythoa patch	Turf	xavier
I_P_3_5_080224.JPG	8/2/2024	Minatogawa	3	Palythoa patch	PA	xavier
I_P_3_5_080224.JPG	8/2/2024	Minatogawa	3	Palythoa patch	TQS	mlstoeltje
I_P_3_5_080224.JPG	8/2/2024	Minatogawa	3	Palythoa patch	PA	mlstoeltje
I_P_3_5_080224.JPG	8/2/2024	Minatogawa	3	Palythoa patch	TQS	mlstoeltje
I_P_3_5_080224.JPG	8/2/2024	Minatogawa	3	Palythoa patch	CCA	mlstoeltje
I_P_3_5_080224.JPG	8/2/2024	Minatogawa	3	Palythoa patch	TQS	mlstoeltje
I_P_3_5_080224.JPG	8/2/2024	Minatogawa	3	Palythoa patch	CCA	mlstoeltje
I_P_3_5_080224.JPG	8/2/2024	Minatogawa	3	Palythoa patch	CCA	mlstoeltje
I_P_3_5_080224.JPG	8/2/2024	Minatogawa	3	Palythoa patch	PA	mlstoeltje
I_P_3_5_080224.JPG	8/2/2024	Minatogawa	3	Palythoa patch	PA	mlstoeltje
I_P_3_5_080224.JPG	8/2/2024	Minatogawa	3	Palythoa patch	CCA	mlstoeltje
I_P_3_5_080224.JPG	8/2/2024	Minatogawa	3	Palythoa patch	TQS	mlstoeltje
I_P_3_5_080224.JPG	8/2/2024	Minatogawa	3	Palythoa patch	PA	mlstoeltje
I_P_3_5_080224.JPG	8/2/2024	Minatogawa	3	Palythoa patch	PA	mlstoeltje
I_P_3_5_080224.JPG	8/2/2024	Minatogawa	3	Palythoa patch	PA	mlstoeltje
I_P_3_5_080224.JPG	8/2/2024	Minatogawa	3	Palythoa patch	PA	mlstoeltje
I_P_3_5_080224.JPG	8/2/2024	Minatogawa	3	Palythoa patch	PA	mlstoeltje
I_P_3_5_080224.JPG	8/2/2024	Minatogawa	3	Palythoa patch	PA	mlstoeltje
I_P_3_5_080224.JPG	8/2/2024	Minatogawa	3	Palythoa patch	PA	mlstoeltje
I_P_3_6_080224.JPG	8/2/2024	Minatogawa	3	Palythoa patch	TQS	xavier
I_P_3_6_080224.JPG	8/2/2024	Minatogawa	3	Palythoa patch	PAB	xavier
I_P_3_6_080224.JPG	8/2/2024	Minatogawa	3	Palythoa patch	PA	xavier
I_P_3_6_080224.JPG	8/2/2024	Minatogawa	3	Palythoa patch	PA	xavier
I_P_3_6_080224.JPG	8/2/2024	Minatogawa	3	Palythoa patch	TQS	xavier
I_P_3_6_080224.JPG	8/2/2024	Minatogawa	3	Palythoa patch	PA	xavier
I_P_3_6_080224.JPG	8/2/2024	Minatogawa	3	Palythoa patch	PAB	xavier
I_P_3_6_080224.JPG	8/2/2024	Minatogawa	3	Palythoa patch	PA	xavier
I_P_3_6_080224.JPG	8/2/2024	Minatogawa	3	Palythoa patch	PAB	xavier
I_P_3_6_080224.JPG	8/2/2024	Minatogawa	3	Palythoa patch	PA	xavier
I_P_3_6_080224.JPG	8/2/2024	Minatogawa	3	Palythoa patch	PA	xavier
I_P_3_6_080224.JPG	8/2/2024	Minatogawa	3	Palythoa patch	TQS	xavier
I_P_3_6_080224.JPG	8/2/2024	Minatogawa	3	Palythoa patch	PA	xavier
I_P_3_6_080224.JPG	8/2/2024	Minatogawa	3	Palythoa patch	CCA	xavier
I_P_3_6_080224.JPG	8/2/2024	Minatogawa	3	Palythoa patch	PA	xavier
I_P_3_6_080224.JPG	8/2/2024	Minatogawa	3	Palythoa patch	PAB	xavier
I_P_3_6_080224.JPG	8/2/2024	Minatogawa	3	Palythoa patch	Turf	xavier
I_P_3_6_080224.JPG	8/2/2024	Minatogawa	3	Palythoa patch	PA	xavier
I_P_3_6_080224.JPG	8/2/2024	Minatogawa	3	Palythoa patch	CCA	mlstoeltje
I_P_3_6_080224.JPG	8/2/2024	Minatogawa	3	Palythoa patch	CCA	mlstoeltje
I_P_3_6_080224.JPG	8/2/2024	Minatogawa	3	Palythoa patch	PAB	mlstoeltje
I_P_3_6_080224.JPG	8/2/2024	Minatogawa	3	Palythoa patch	PA	mlstoeltje
I_P_3_6_080224.JPG	8/2/2024	Minatogawa	3	Palythoa patch	PA	mlstoeltje
I_P_3_6_080224.JPG	8/2/2024	Minatogawa	3	Palythoa patch	PA	mlstoeltje
I_P_3_6_080224.JPG	8/2/2024	Minatogawa	3	Palythoa patch	PA	mlstoeltje
I_P_3_6_080224.JPG	8/2/2024	Minatogawa	3	Palythoa patch	CCA	mlstoeltje
I_P_3_6_080224.JPG	8/2/2024	Minatogawa	3	Palythoa patch	PA	mlstoeltje
I_P_3_6_080224.JPG	8/2/2024	Minatogawa	3	Palythoa patch	Turf	mlstoeltje
I_P_3_6_080224.JPG	8/2/2024	Minatogawa	3	Palythoa patch	TQS	mlstoeltje
I_P_3_6_080224.JPG	8/2/2024	Minatogawa	3	Palythoa patch	PAB	mlstoeltje
I_P_3_6_080224.JPG	8/2/2024	Minatogawa	3	Palythoa patch	TQS	mlstoeltje
I_P_3_6_080224.JPG	8/2/2024	Minatogawa	3	Palythoa patch	PA	mlstoeltje
I_P_3_6_080224.JPG	8/2/2024	Minatogawa	3	Palythoa patch	PAB	mlstoeltje
I_P_3_6_080224.JPG	8/2/2024	Minatogawa	3	Palythoa patch	PA	mlstoeltje
I_P_3_6_080224.JPG	8/2/2024	Minatogawa	3	Palythoa patch	PA	mlstoeltje
I_P_3_6_080224.JPG	8/2/2024	Minatogawa	3	Palythoa patch	TQS	mlstoeltje
I_P_4_1_080224.JPG	8/2/2024	Minatogawa	4	Palythoa patch	PAB	xavier
I_P_4_1_080224.JPG	8/2/2024	Minatogawa	4	Palythoa patch	PAB	xavier
I_P_4_1_080224.JPG	8/2/2024	Minatogawa	4	Palythoa patch	PA	xavier
I_P_4_1_080224.JPG	8/2/2024	Minatogawa	4	Palythoa patch	PA	xavier
I_P_4_1_080224.JPG	8/2/2024	Minatogawa	4	Palythoa patch	PA	xavier
I_P_4_1_080224.JPG	8/2/2024	Minatogawa	4	Palythoa patch	PA	xavier
I_P_4_1_080224.JPG	8/2/2024	Minatogawa	4	Palythoa patch	CCA	xavier
I_P_4_1_080224.JPG	8/2/2024	Minatogawa	4	Palythoa patch	CCA	xavier
I_P_4_1_080224.JPG	8/2/2024	Minatogawa	4	Palythoa patch	Turf	xavier
I_P_4_1_080224.JPG	8/2/2024	Minatogawa	4	Palythoa patch	PA	xavier
I_P_4_1_080224.JPG	8/2/2024	Minatogawa	4	Palythoa patch	PA	xavier
I_P_4_1_080224.JPG	8/2/2024	Minatogawa	4	Palythoa patch	PA	xavier
I_P_4_1_080224.JPG	8/2/2024	Minatogawa	4	Palythoa patch	Turf	xavier
I_P_4_1_080224.JPG	8/2/2024	Minatogawa	4	Palythoa patch	Turf	xavier
I_P_4_1_080224.JPG	8/2/2024	Minatogawa	4	Palythoa patch	PA	xavier
I_P_4_1_080224.JPG	8/2/2024	Minatogawa	4	Palythoa patch	PA	xavier
I_P_4_1_080224.JPG	8/2/2024	Minatogawa	4	Palythoa patch	CCA	xavier
I_P_4_1_080224.JPG	8/2/2024	Minatogawa	4	Palythoa patch	Turf	xavier
I_P_4_1_080224.JPG	8/2/2024	Minatogawa	4	Palythoa patch	CCA	mlstoeltje
I_P_4_1_080224.JPG	8/2/2024	Minatogawa	4	Palythoa patch	CCA	mlstoeltje
I_P_4_1_080224.JPG	8/2/2024	Minatogawa	4	Palythoa patch	TQS	mlstoeltje
I_P_4_1_080224.JPG	8/2/2024	Minatogawa	4	Palythoa patch	CCA	mlstoeltje
I_P_4_1_080224.JPG	8/2/2024	Minatogawa	4	Palythoa patch	CCA	mlstoeltje
I_P_4_1_080224.JPG	8/2/2024	Minatogawa	4	Palythoa patch	PA	mlstoeltje
I_P_4_1_080224.JPG	8/2/2024	Minatogawa	4	Palythoa patch	PA	mlstoeltje
I_P_4_1_080224.JPG	8/2/2024	Minatogawa	4	Palythoa patch	PA	mlstoeltje
I_P_4_1_080224.JPG	8/2/2024	Minatogawa	4	Palythoa patch	PA	mlstoeltje
I_P_4_1_080224.JPG	8/2/2024	Minatogawa	4	Palythoa patch	CCA	mlstoeltje
I_P_4_1_080224.JPG	8/2/2024	Minatogawa	4	Palythoa patch	PA	mlstoeltje
I_P_4_1_080224.JPG	8/2/2024	Minatogawa	4	Palythoa patch	PA	mlstoeltje
I_P_4_1_080224.JPG	8/2/2024	Minatogawa	4	Palythoa patch	PA	mlstoeltje
I_P_4_1_080224.JPG	8/2/2024	Minatogawa	4	Palythoa patch	PA	mlstoeltje
I_P_4_1_080224.JPG	8/2/2024	Minatogawa	4	Palythoa patch	PA	mlstoeltje
I_P_4_1_080224.JPG	8/2/2024	Minatogawa	4	Palythoa patch	PA	mlstoeltje
I_P_4_1_080224.JPG	8/2/2024	Minatogawa	4	Palythoa patch	TQS	mlstoeltje
I_P_4_1_080224.JPG	8/2/2024	Minatogawa	4	Palythoa patch	PA	mlstoeltje
I_P_4_2_080224.JPG	8/2/2024	Minatogawa	4	Palythoa patch	CCA	xavier
I_P_4_2_080224.JPG	8/2/2024	Minatogawa	4	Palythoa patch	CCA	xavier
I_P_4_2_080224.JPG	8/2/2024	Minatogawa	4	Palythoa patch	TQS	xavier
I_P_4_2_080224.JPG	8/2/2024	Minatogawa	4	Palythoa patch	HC	xavier
I_P_4_2_080224.JPG	8/2/2024	Minatogawa	4	Palythoa patch	Turf	xavier
I_P_4_2_080224.JPG	8/2/2024	Minatogawa	4	Palythoa patch	TQS	xavier
I_P_4_2_080224.JPG	8/2/2024	Minatogawa	4	Palythoa patch	HCB	xavier
I_P_4_2_080224.JPG	8/2/2024	Minatogawa	4	Palythoa patch	TQS	xavier
I_P_4_2_080224.JPG	8/2/2024	Minatogawa	4	Palythoa patch	Turf	xavier
I_P_4_2_080224.JPG	8/2/2024	Minatogawa	4	Palythoa patch	TQS	xavier
I_P_4_2_080224.JPG	8/2/2024	Minatogawa	4	Palythoa patch	CCA	xavier
I_P_4_2_080224.JPG	8/2/2024	Minatogawa	4	Palythoa patch	PA	xavier
I_P_4_2_080224.JPG	8/2/2024	Minatogawa	4	Palythoa patch	PAB	xavier
I_P_4_2_080224.JPG	8/2/2024	Minatogawa	4	Palythoa patch	TQS	xavier
I_P_4_2_080224.JPG	8/2/2024	Minatogawa	4	Palythoa patch	PAB	xavier
I_P_4_2_080224.JPG	8/2/2024	Minatogawa	4	Palythoa patch	PA	xavier
I_P_4_2_080224.JPG	8/2/2024	Minatogawa	4	Palythoa patch	Turf	xavier
I_P_4_2_080224.JPG	8/2/2024	Minatogawa	4	Palythoa patch	Turf	xavier
I_P_4_2_080224.JPG	8/2/2024	Minatogawa	4	Palythoa patch	Turf	mlstoeltje
I_P_4_2_080224.JPG	8/2/2024	Minatogawa	4	Palythoa patch	TQS	mlstoeltje
I_P_4_2_080224.JPG	8/2/2024	Minatogawa	4	Palythoa patch	PA	mlstoeltje
I_P_4_2_080224.JPG	8/2/2024	Minatogawa	4	Palythoa patch	PA	mlstoeltje
I_P_4_2_080224.JPG	8/2/2024	Minatogawa	4	Palythoa patch	PA	mlstoeltje
I_P_4_2_080224.JPG	8/2/2024	Minatogawa	4	Palythoa patch	CCA	mlstoeltje
I_P_4_2_080224.JPG	8/2/2024	Minatogawa	4	Palythoa patch	PA	mlstoeltje
I_P_4_2_080224.JPG	8/2/2024	Minatogawa	4	Palythoa patch	PA	mlstoeltje
I_P_4_2_080224.JPG	8/2/2024	Minatogawa	4	Palythoa patch	PAB	mlstoeltje
I_P_4_2_080224.JPG	8/2/2024	Minatogawa	4	Palythoa patch	PA	mlstoeltje
I_P_4_2_080224.JPG	8/2/2024	Minatogawa	4	Palythoa patch	PAB	mlstoeltje
I_P_4_2_080224.JPG	8/2/2024	Minatogawa	4	Palythoa patch	PA	mlstoeltje
I_P_4_2_080224.JPG	8/2/2024	Minatogawa	4	Palythoa patch	PA	mlstoeltje
I_P_4_2_080224.JPG	8/2/2024	Minatogawa	4	Palythoa patch	Turf	mlstoeltje
I_P_4_2_080224.JPG	8/2/2024	Minatogawa	4	Palythoa patch	Turf	mlstoeltje
I_P_4_2_080224.JPG	8/2/2024	Minatogawa	4	Palythoa patch	TQS	mlstoeltje
I_P_4_2_080224.JPG	8/2/2024	Minatogawa	4	Palythoa patch	PA	mlstoeltje
I_P_4_2_080224.JPG	8/2/2024	Minatogawa	4	Palythoa patch	PA	mlstoeltje
I_P_4_3_080224.JPG	8/2/2024	Minatogawa	4	Palythoa patch	TQS	xavier
I_P_4_3_080224.JPG	8/2/2024	Minatogawa	4	Palythoa patch	TQS	xavier
I_P_4_3_080224.JPG	8/2/2024	Minatogawa	4	Palythoa patch	PA	xavier
I_P_4_3_080224.JPG	8/2/2024	Minatogawa	4	Palythoa patch	PAB	xavier
I_P_4_3_080224.JPG	8/2/2024	Minatogawa	4	Palythoa patch	PAB	xavier
I_P_4_3_080224.JPG	8/2/2024	Minatogawa	4	Palythoa patch	PAB	xavier
I_P_4_3_080224.JPG	8/2/2024	Minatogawa	4	Palythoa patch	Turf	xavier
I_P_4_3_080224.JPG	8/2/2024	Minatogawa	4	Palythoa patch	PAB	xavier
I_P_4_3_080224.JPG	8/2/2024	Minatogawa	4	Palythoa patch	PAB	xavier
I_P_4_3_080224.JPG	8/2/2024	Minatogawa	4	Palythoa patch	PA	xavier
I_P_4_3_080224.JPG	8/2/2024	Minatogawa	4	Palythoa patch	PA	xavier
I_P_4_3_080224.JPG	8/2/2024	Minatogawa	4	Palythoa patch	PA	xavier
I_P_4_3_080224.JPG	8/2/2024	Minatogawa	4	Palythoa patch	CCA	xavier
I_P_4_3_080224.JPG	8/2/2024	Minatogawa	4	Palythoa patch	PAB	xavier
I_P_4_3_080224.JPG	8/2/2024	Minatogawa	4	Palythoa patch	TQS	xavier
I_P_4_3_080224.JPG	8/2/2024	Minatogawa	4	Palythoa patch	PA	xavier
I_P_4_3_080224.JPG	8/2/2024	Minatogawa	4	Palythoa patch	PA	xavier
I_P_4_3_080224.JPG	8/2/2024	Minatogawa	4	Palythoa patch	PAB	xavier
I_P_4_3_080224.JPG	8/2/2024	Minatogawa	4	Palythoa patch	PA	mlstoeltje
I_P_4_3_080224.JPG	8/2/2024	Minatogawa	4	Palythoa patch	PA	mlstoeltje
I_P_4_3_080224.JPG	8/2/2024	Minatogawa	4	Palythoa patch	PA	mlstoeltje
I_P_4_3_080224.JPG	8/2/2024	Minatogawa	4	Palythoa patch	PA	mlstoeltje
I_P_4_3_080224.JPG	8/2/2024	Minatogawa	4	Palythoa patch	PA	mlstoeltje
I_P_4_3_080224.JPG	8/2/2024	Minatogawa	4	Palythoa patch	PA	mlstoeltje
I_P_4_3_080224.JPG	8/2/2024	Minatogawa	4	Palythoa patch	PA	mlstoeltje
I_P_4_3_080224.JPG	8/2/2024	Minatogawa	4	Palythoa patch	PA	mlstoeltje
I_P_4_3_080224.JPG	8/2/2024	Minatogawa	4	Palythoa patch	CCA	mlstoeltje
I_P_4_3_080224.JPG	8/2/2024	Minatogawa	4	Palythoa patch	TQS	mlstoeltje
I_P_4_3_080224.JPG	8/2/2024	Minatogawa	4	Palythoa patch	TQS	mlstoeltje
I_P_4_3_080224.JPG	8/2/2024	Minatogawa	4	Palythoa patch	TQS	mlstoeltje
I_P_4_3_080224.JPG	8/2/2024	Minatogawa	4	Palythoa patch	PA	mlstoeltje
I_P_4_3_080224.JPG	8/2/2024	Minatogawa	4	Palythoa patch	PA	mlstoeltje
I_P_4_3_080224.JPG	8/2/2024	Minatogawa	4	Palythoa patch	PA	mlstoeltje
I_P_4_3_080224.JPG	8/2/2024	Minatogawa	4	Palythoa patch	PA	mlstoeltje
I_P_4_3_080224.JPG	8/2/2024	Minatogawa	4	Palythoa patch	PA	mlstoeltje
I_P_4_3_080224.JPG	8/2/2024	Minatogawa	4	Palythoa patch	PA	mlstoeltje
I_P_4_4_080224.JPG	8/2/2024	Minatogawa	4	Palythoa patch	PAB	xavier
I_P_4_4_080224.JPG	8/2/2024	Minatogawa	4	Palythoa patch	TQS	xavier
I_P_4_4_080224.JPG	8/2/2024	Minatogawa	4	Palythoa patch	PAB	xavier
I_P_4_4_080224.JPG	8/2/2024	Minatogawa	4	Palythoa patch	PA	xavier
I_P_4_4_080224.JPG	8/2/2024	Minatogawa	4	Palythoa patch	TQS	xavier
I_P_4_4_080224.JPG	8/2/2024	Minatogawa	4	Palythoa patch	PA	xavier
I_P_4_4_080224.JPG	8/2/2024	Minatogawa	4	Palythoa patch	PA	xavier
I_P_4_4_080224.JPG	8/2/2024	Minatogawa	4	Palythoa patch	PAB	xavier
I_P_4_4_080224.JPG	8/2/2024	Minatogawa	4	Palythoa patch	PAB	xavier
I_P_4_4_080224.JPG	8/2/2024	Minatogawa	4	Palythoa patch	PAB	xavier
I_P_4_4_080224.JPG	8/2/2024	Minatogawa	4	Palythoa patch	PA	xavier
I_P_4_4_080224.JPG	8/2/2024	Minatogawa	4	Palythoa patch	PAB	xavier
I_P_4_4_080224.JPG	8/2/2024	Minatogawa	4	Palythoa patch	Turf	xavier
I_P_4_4_080224.JPG	8/2/2024	Minatogawa	4	Palythoa patch	PAB	xavier
I_P_4_4_080224.JPG	8/2/2024	Minatogawa	4	Palythoa patch	PAB	xavier
I_P_4_4_080224.JPG	8/2/2024	Minatogawa	4	Palythoa patch	PAB	xavier
I_P_4_4_080224.JPG	8/2/2024	Minatogawa	4	Palythoa patch	PAB	xavier
I_P_4_4_080224.JPG	8/2/2024	Minatogawa	4	Palythoa patch	PAB	xavier
I_P_4_4_080224.JPG	8/2/2024	Minatogawa	4	Palythoa patch	CCA	mlstoeltje
I_P_4_4_080224.JPG	8/2/2024	Minatogawa	4	Palythoa patch	CCA	mlstoeltje
I_P_4_4_080224.JPG	8/2/2024	Minatogawa	4	Palythoa patch	PA	mlstoeltje
I_P_4_4_080224.JPG	8/2/2024	Minatogawa	4	Palythoa patch	PA	mlstoeltje
I_P_4_4_080224.JPG	8/2/2024	Minatogawa	4	Palythoa patch	PAB	mlstoeltje
I_P_4_4_080224.JPG	8/2/2024	Minatogawa	4	Palythoa patch	CCA	mlstoeltje
I_P_4_4_080224.JPG	8/2/2024	Minatogawa	4	Palythoa patch	Turf	mlstoeltje
I_P_4_4_080224.JPG	8/2/2024	Minatogawa	4	Palythoa patch	Turf	mlstoeltje
I_P_4_4_080224.JPG	8/2/2024	Minatogawa	4	Palythoa patch	PA	mlstoeltje
I_P_4_4_080224.JPG	8/2/2024	Minatogawa	4	Palythoa patch	TQS	mlstoeltje
I_P_4_4_080224.JPG	8/2/2024	Minatogawa	4	Palythoa patch	PA	mlstoeltje
I_P_4_4_080224.JPG	8/2/2024	Minatogawa	4	Palythoa patch	PA	mlstoeltje
I_P_4_4_080224.JPG	8/2/2024	Minatogawa	4	Palythoa patch	PA	mlstoeltje
I_P_4_4_080224.JPG	8/2/2024	Minatogawa	4	Palythoa patch	PA	mlstoeltje
I_P_4_4_080224.JPG	8/2/2024	Minatogawa	4	Palythoa patch	PA	mlstoeltje
I_P_4_4_080224.JPG	8/2/2024	Minatogawa	4	Palythoa patch	TQS	mlstoeltje
I_P_4_4_080224.JPG	8/2/2024	Minatogawa	4	Palythoa patch	TQS	mlstoeltje
I_P_4_4_080224.JPG	8/2/2024	Minatogawa	4	Palythoa patch	PAB	mlstoeltje
I_P_4_5_080224.JPG	8/2/2024	Minatogawa	4	Palythoa patch	HC	xavier
I_P_4_5_080224.JPG	8/2/2024	Minatogawa	4	Palythoa patch	HC	xavier
I_P_4_5_080224.JPG	8/2/2024	Minatogawa	4	Palythoa patch	Turf	xavier
I_P_4_5_080224.JPG	8/2/2024	Minatogawa	4	Palythoa patch	Turf	xavier
I_P_4_5_080224.JPG	8/2/2024	Minatogawa	4	Palythoa patch	HC	xavier
I_P_4_5_080224.JPG	8/2/2024	Minatogawa	4	Palythoa patch	HC	xavier
I_P_4_5_080224.JPG	8/2/2024	Minatogawa	4	Palythoa patch	CCA	xavier
I_P_4_5_080224.JPG	8/2/2024	Minatogawa	4	Palythoa patch	HC	xavier
I_P_4_5_080224.JPG	8/2/2024	Minatogawa	4	Palythoa patch	CCA	xavier
I_P_4_5_080224.JPG	8/2/2024	Minatogawa	4	Palythoa patch	CCA	xavier
I_P_4_5_080224.JPG	8/2/2024	Minatogawa	4	Palythoa patch	Turf	xavier
I_P_4_5_080224.JPG	8/2/2024	Minatogawa	4	Palythoa patch	HC	xavier
I_P_4_5_080224.JPG	8/2/2024	Minatogawa	4	Palythoa patch	CCA	xavier
I_P_4_5_080224.JPG	8/2/2024	Minatogawa	4	Palythoa patch	Turf	xavier
I_P_4_5_080224.JPG	8/2/2024	Minatogawa	4	Palythoa patch	Turf	xavier
I_P_4_5_080224.JPG	8/2/2024	Minatogawa	4	Palythoa patch	Turf	xavier
I_P_4_5_080224.JPG	8/2/2024	Minatogawa	4	Palythoa patch	HC	xavier
I_P_4_5_080224.JPG	8/2/2024	Minatogawa	4	Palythoa patch	Turf	xavier
I_P_4_5_080224.JPG	8/2/2024	Minatogawa	4	Palythoa patch	CCA	mlstoeltje
I_P_4_5_080224.JPG	8/2/2024	Minatogawa	4	Palythoa patch	CCA	mlstoeltje
I_P_4_5_080224.JPG	8/2/2024	Minatogawa	4	Palythoa patch	CCA	mlstoeltje
I_P_4_5_080224.JPG	8/2/2024	Minatogawa	4	Palythoa patch	CCA	mlstoeltje
I_P_4_5_080224.JPG	8/2/2024	Minatogawa	4	Palythoa patch	CCA	mlstoeltje
I_P_4_5_080224.JPG	8/2/2024	Minatogawa	4	Palythoa patch	CCA	mlstoeltje
I_P_4_5_080224.JPG	8/2/2024	Minatogawa	4	Palythoa patch	CCA	mlstoeltje
I_P_4_5_080224.JPG	8/2/2024	Minatogawa	4	Palythoa patch	CCA	mlstoeltje
I_P_4_5_080224.JPG	8/2/2024	Minatogawa	4	Palythoa patch	TQS	mlstoeltje
I_P_4_5_080224.JPG	8/2/2024	Minatogawa	4	Palythoa patch	HC	mlstoeltje
I_P_4_5_080224.JPG	8/2/2024	Minatogawa	4	Palythoa patch	CCA	mlstoeltje
I_P_4_5_080224.JPG	8/2/2024	Minatogawa	4	Palythoa patch	TQS	mlstoeltje
I_P_4_5_080224.JPG	8/2/2024	Minatogawa	4	Palythoa patch	TQS	mlstoeltje
I_P_4_5_080224.JPG	8/2/2024	Minatogawa	4	Palythoa patch	TQS	mlstoeltje
I_P_4_5_080224.JPG	8/2/2024	Minatogawa	4	Palythoa patch	CCA	mlstoeltje
I_P_4_5_080224.JPG	8/2/2024	Minatogawa	4	Palythoa patch	CCA	mlstoeltje
I_P_4_5_080224.JPG	8/2/2024	Minatogawa	4	Palythoa patch	CCA	mlstoeltje
I_P_4_5_080224.JPG	8/2/2024	Minatogawa	4	Palythoa patch	Turf	mlstoeltje
I_P_4_6_080224.JPG	8/2/2024	Minatogawa	4	Palythoa patch	Turf	xavier
I_P_4_6_080224.JPG	8/2/2024	Minatogawa	4	Palythoa patch	CCA	xavier
I_P_4_6_080224.JPG	8/2/2024	Minatogawa	4	Palythoa patch	Turf	xavier
I_P_4_6_080224.JPG	8/2/2024	Minatogawa	4	Palythoa patch	CCA	xavier
I_P_4_6_080224.JPG	8/2/2024	Minatogawa	4	Palythoa patch	CCA	xavier
I_P_4_6_080224.JPG	8/2/2024	Minatogawa	4	Palythoa patch	TQS	xavier
I_P_4_6_080224.JPG	8/2/2024	Minatogawa	4	Palythoa patch	TQS	xavier
I_P_4_6_080224.JPG	8/2/2024	Minatogawa	4	Palythoa patch	Turf	xavier
I_P_4_6_080224.JPG	8/2/2024	Minatogawa	4	Palythoa patch	Turf	xavier
I_P_4_6_080224.JPG	8/2/2024	Minatogawa	4	Palythoa patch	Turf	xavier
I_P_4_6_080224.JPG	8/2/2024	Minatogawa	4	Palythoa patch	Turf	xavier
I_P_4_6_080224.JPG	8/2/2024	Minatogawa	4	Palythoa patch	CCA	xavier
I_P_4_6_080224.JPG	8/2/2024	Minatogawa	4	Palythoa patch	Turf	xavier
I_P_4_6_080224.JPG	8/2/2024	Minatogawa	4	Palythoa patch	HC	xavier
I_P_4_6_080224.JPG	8/2/2024	Minatogawa	4	Palythoa patch	CCA	xavier
I_P_4_6_080224.JPG	8/2/2024	Minatogawa	4	Palythoa patch	Turf	xavier
I_P_4_6_080224.JPG	8/2/2024	Minatogawa	4	Palythoa patch	HC	xavier
I_P_4_6_080224.JPG	8/2/2024	Minatogawa	4	Palythoa patch	CCA	xavier
I_P_4_6_080224.JPG	8/2/2024	Minatogawa	4	Palythoa patch	CCA	mlstoeltje
I_P_4_6_080224.JPG	8/2/2024	Minatogawa	4	Palythoa patch	CCA	mlstoeltje
I_P_4_6_080224.JPG	8/2/2024	Minatogawa	4	Palythoa patch	HCB	mlstoeltje
I_P_4_6_080224.JPG	8/2/2024	Minatogawa	4	Palythoa patch	CCA	mlstoeltje
I_P_4_6_080224.JPG	8/2/2024	Minatogawa	4	Palythoa patch	TQS	mlstoeltje
I_P_4_6_080224.JPG	8/2/2024	Minatogawa	4	Palythoa patch	TQS	mlstoeltje
I_P_4_6_080224.JPG	8/2/2024	Minatogawa	4	Palythoa patch	TQS	mlstoeltje
I_P_4_6_080224.JPG	8/2/2024	Minatogawa	4	Palythoa patch	CCA	mlstoeltje
I_P_4_6_080224.JPG	8/2/2024	Minatogawa	4	Palythoa patch	CCA	mlstoeltje
I_P_4_6_080224.JPG	8/2/2024	Minatogawa	4	Palythoa patch	CCA	mlstoeltje
I_P_4_6_080224.JPG	8/2/2024	Minatogawa	4	Palythoa patch	CCA	mlstoeltje
I_P_4_6_080224.JPG	8/2/2024	Minatogawa	4	Palythoa patch	CCA	mlstoeltje
I_P_4_6_080224.JPG	8/2/2024	Minatogawa	4	Palythoa patch	CCA	mlstoeltje
I_P_4_6_080224.JPG	8/2/2024	Minatogawa	4	Palythoa patch	CCA	mlstoeltje
I_P_4_6_080224.JPG	8/2/2024	Minatogawa	4	Palythoa patch	Turf	mlstoeltje
I_P_4_6_080224.JPG	8/2/2024	Minatogawa	4	Palythoa patch	Turf	mlstoeltje
I_P_4_6_080224.JPG	8/2/2024	Minatogawa	4	Palythoa patch	CCA	mlstoeltje
I_P_4_6_080224.JPG	8/2/2024	Minatogawa	4	Palythoa patch	TQS	mlstoeltje
I_P_5_1_080224.JPG	8/2/2024	Minatogawa	5	Palythoa patch	PAB	xavier
I_P_5_1_080224.JPG	8/2/2024	Minatogawa	5	Palythoa patch	PA	xavier
I_P_5_1_080224.JPG	8/2/2024	Minatogawa	5	Palythoa patch	PA	xavier
I_P_5_1_080224.JPG	8/2/2024	Minatogawa	5	Palythoa patch	Turf	xavier
I_P_5_1_080224.JPG	8/2/2024	Minatogawa	5	Palythoa patch	CCA	xavier
I_P_5_1_080224.JPG	8/2/2024	Minatogawa	5	Palythoa patch	TQS	xavier
I_P_5_1_080224.JPG	8/2/2024	Minatogawa	5	Palythoa patch	PA	xavier
I_P_5_1_080224.JPG	8/2/2024	Minatogawa	5	Palythoa patch	PA	xavier
I_P_5_1_080224.JPG	8/2/2024	Minatogawa	5	Palythoa patch	CCA	xavier
I_P_5_1_080224.JPG	8/2/2024	Minatogawa	5	Palythoa patch	Turf	xavier
I_P_5_1_080224.JPG	8/2/2024	Minatogawa	5	Palythoa patch	Turf	xavier
I_P_5_1_080224.JPG	8/2/2024	Minatogawa	5	Palythoa patch	Turf	xavier
I_P_5_1_080224.JPG	8/2/2024	Minatogawa	5	Palythoa patch	Turf	xavier
I_P_5_1_080224.JPG	8/2/2024	Minatogawa	5	Palythoa patch	TQS	xavier
I_P_5_1_080224.JPG	8/2/2024	Minatogawa	5	Palythoa patch	Turf	xavier
I_P_5_1_080224.JPG	8/2/2024	Minatogawa	5	Palythoa patch	TQS	xavier
I_P_5_1_080224.JPG	8/2/2024	Minatogawa	5	Palythoa patch	Turf	xavier
I_P_5_1_080224.JPG	8/2/2024	Minatogawa	5	Palythoa patch	SP	xavier
I_P_5_1_080224.JPG	8/2/2024	Minatogawa	5	Palythoa patch	CCA	mlstoeltje
I_P_5_1_080224.JPG	8/2/2024	Minatogawa	5	Palythoa patch	PA	mlstoeltje
I_P_5_1_080224.JPG	8/2/2024	Minatogawa	5	Palythoa patch	CCA	mlstoeltje
I_P_5_1_080224.JPG	8/2/2024	Minatogawa	5	Palythoa patch	CCA	mlstoeltje
I_P_5_1_080224.JPG	8/2/2024	Minatogawa	5	Palythoa patch	PA	mlstoeltje
I_P_5_1_080224.JPG	8/2/2024	Minatogawa	5	Palythoa patch	PA	mlstoeltje
I_P_5_1_080224.JPG	8/2/2024	Minatogawa	5	Palythoa patch	PA	mlstoeltje
I_P_5_1_080224.JPG	8/2/2024	Minatogawa	5	Palythoa patch	CCA	mlstoeltje
I_P_5_1_080224.JPG	8/2/2024	Minatogawa	5	Palythoa patch	CCA	mlstoeltje
I_P_5_1_080224.JPG	8/2/2024	Minatogawa	5	Palythoa patch	CCA	mlstoeltje
I_P_5_1_080224.JPG	8/2/2024	Minatogawa	5	Palythoa patch	TQS	mlstoeltje
I_P_5_1_080224.JPG	8/2/2024	Minatogawa	5	Palythoa patch	PA	mlstoeltje
I_P_5_1_080224.JPG	8/2/2024	Minatogawa	5	Palythoa patch	HC	mlstoeltje
I_P_5_1_080224.JPG	8/2/2024	Minatogawa	5	Palythoa patch	CCA	mlstoeltje
I_P_5_1_080224.JPG	8/2/2024	Minatogawa	5	Palythoa patch	TQS	mlstoeltje
I_P_5_1_080224.JPG	8/2/2024	Minatogawa	5	Palythoa patch	CCA	mlstoeltje
I_P_5_1_080224.JPG	8/2/2024	Minatogawa	5	Palythoa patch	CCA	mlstoeltje
I_P_5_1_080224.JPG	8/2/2024	Minatogawa	5	Palythoa patch	Turf	mlstoeltje
I_P_5_2_080224.JPG	8/2/2024	Minatogawa	5	Palythoa patch	PA	xavier
I_P_5_2_080224.JPG	8/2/2024	Minatogawa	5	Palythoa patch	PA	xavier
I_P_5_2_080224.JPG	8/2/2024	Minatogawa	5	Palythoa patch	PA	xavier
I_P_5_2_080224.JPG	8/2/2024	Minatogawa	5	Palythoa patch	CCA	xavier
I_P_5_2_080224.JPG	8/2/2024	Minatogawa	5	Palythoa patch	SP	xavier
I_P_5_2_080224.JPG	8/2/2024	Minatogawa	5	Palythoa patch	PA	xavier
I_P_5_2_080224.JPG	8/2/2024	Minatogawa	5	Palythoa patch	PA	xavier
I_P_5_2_080224.JPG	8/2/2024	Minatogawa	5	Palythoa patch	CCA	xavier
I_P_5_2_080224.JPG	8/2/2024	Minatogawa	5	Palythoa patch	Turf	xavier
I_P_5_2_080224.JPG	8/2/2024	Minatogawa	5	Palythoa patch	PA	xavier
I_P_5_2_080224.JPG	8/2/2024	Minatogawa	5	Palythoa patch	SP	xavier
I_P_5_2_080224.JPG	8/2/2024	Minatogawa	5	Palythoa patch	PA	xavier
I_P_5_2_080224.JPG	8/2/2024	Minatogawa	5	Palythoa patch	PA	xavier
I_P_5_2_080224.JPG	8/2/2024	Minatogawa	5	Palythoa patch	PA	xavier
I_P_5_2_080224.JPG	8/2/2024	Minatogawa	5	Palythoa patch	SP	xavier
I_P_5_2_080224.JPG	8/2/2024	Minatogawa	5	Palythoa patch	PA	xavier
I_P_5_2_080224.JPG	8/2/2024	Minatogawa	5	Palythoa patch	PA	xavier
I_P_5_2_080224.JPG	8/2/2024	Minatogawa	5	Palythoa patch	TQS	xavier
I_P_5_2_080224.JPG	8/2/2024	Minatogawa	5	Palythoa patch	TQS	mlstoeltje
I_P_5_2_080224.JPG	8/2/2024	Minatogawa	5	Palythoa patch	PA	mlstoeltje
I_P_5_2_080224.JPG	8/2/2024	Minatogawa	5	Palythoa patch	PA	mlstoeltje
I_P_5_2_080224.JPG	8/2/2024	Minatogawa	5	Palythoa patch	PA	mlstoeltje
I_P_5_2_080224.JPG	8/2/2024	Minatogawa	5	Palythoa patch	PA	mlstoeltje
I_P_5_2_080224.JPG	8/2/2024	Minatogawa	5	Palythoa patch	PA	mlstoeltje
I_P_5_2_080224.JPG	8/2/2024	Minatogawa	5	Palythoa patch	PA	mlstoeltje
I_P_5_2_080224.JPG	8/2/2024	Minatogawa	5	Palythoa patch	PA	mlstoeltje
I_P_5_2_080224.JPG	8/2/2024	Minatogawa	5	Palythoa patch	PA	mlstoeltje
I_P_5_2_080224.JPG	8/2/2024	Minatogawa	5	Palythoa patch	PA	mlstoeltje
I_P_5_2_080224.JPG	8/2/2024	Minatogawa	5	Palythoa patch	PA	mlstoeltje
I_P_5_2_080224.JPG	8/2/2024	Minatogawa	5	Palythoa patch	TQS	mlstoeltje
I_P_5_2_080224.JPG	8/2/2024	Minatogawa	5	Palythoa patch	PA	mlstoeltje
I_P_5_2_080224.JPG	8/2/2024	Minatogawa	5	Palythoa patch	PA	mlstoeltje
I_P_5_2_080224.JPG	8/2/2024	Minatogawa	5	Palythoa patch	PA	mlstoeltje
I_P_5_2_080224.JPG	8/2/2024	Minatogawa	5	Palythoa patch	PA	mlstoeltje
I_P_5_2_080224.JPG	8/2/2024	Minatogawa	5	Palythoa patch	PA	mlstoeltje
I_P_5_2_080224.JPG	8/2/2024	Minatogawa	5	Palythoa patch	PA	mlstoeltje
I_P_5_3_080224.JPG	8/2/2024	Minatogawa	5	Palythoa patch	Turf	xavier
I_P_5_3_080224.JPG	8/2/2024	Minatogawa	5	Palythoa patch	Turf	xavier
I_P_5_3_080224.JPG	8/2/2024	Minatogawa	5	Palythoa patch	Turf	xavier
I_P_5_3_080224.JPG	8/2/2024	Minatogawa	5	Palythoa patch	Turf	xavier
I_P_5_3_080224.JPG	8/2/2024	Minatogawa	5	Palythoa patch	CCA	xavier
I_P_5_3_080224.JPG	8/2/2024	Minatogawa	5	Palythoa patch	Turf	xavier
I_P_5_3_080224.JPG	8/2/2024	Minatogawa	5	Palythoa patch	Turf	xavier
I_P_5_3_080224.JPG	8/2/2024	Minatogawa	5	Palythoa patch	HC	xavier
I_P_5_3_080224.JPG	8/2/2024	Minatogawa	5	Palythoa patch	HC	xavier
I_P_5_3_080224.JPG	8/2/2024	Minatogawa	5	Palythoa patch	Turf	xavier
I_P_5_3_080224.JPG	8/2/2024	Minatogawa	5	Palythoa patch	TQS	xavier
I_P_5_3_080224.JPG	8/2/2024	Minatogawa	5	Palythoa patch	Turf	xavier
I_P_5_3_080224.JPG	8/2/2024	Minatogawa	5	Palythoa patch	CCA	xavier
I_P_5_3_080224.JPG	8/2/2024	Minatogawa	5	Palythoa patch	Turf	xavier
I_P_5_3_080224.JPG	8/2/2024	Minatogawa	5	Palythoa patch	HC	xavier
I_P_5_3_080224.JPG	8/2/2024	Minatogawa	5	Palythoa patch	HC	xavier
I_P_5_3_080224.JPG	8/2/2024	Minatogawa	5	Palythoa patch	Turf	xavier
I_P_5_3_080224.JPG	8/2/2024	Minatogawa	5	Palythoa patch	Turf	xavier
I_P_5_3_080224.JPG	8/2/2024	Minatogawa	5	Palythoa patch	PA	mlstoeltje
I_P_5_3_080224.JPG	8/2/2024	Minatogawa	5	Palythoa patch	CCA	mlstoeltje
I_P_5_3_080224.JPG	8/2/2024	Minatogawa	5	Palythoa patch	CCA	mlstoeltje
I_P_5_3_080224.JPG	8/2/2024	Minatogawa	5	Palythoa patch	HC	mlstoeltje
I_P_5_3_080224.JPG	8/2/2024	Minatogawa	5	Palythoa patch	HC	mlstoeltje
I_P_5_3_080224.JPG	8/2/2024	Minatogawa	5	Palythoa patch	HC	mlstoeltje
I_P_5_3_080224.JPG	8/2/2024	Minatogawa	5	Palythoa patch	HC	mlstoeltje
I_P_5_3_080224.JPG	8/2/2024	Minatogawa	5	Palythoa patch	HC	mlstoeltje
I_P_5_3_080224.JPG	8/2/2024	Minatogawa	5	Palythoa patch	TQS	mlstoeltje
I_P_5_3_080224.JPG	8/2/2024	Minatogawa	5	Palythoa patch	TQS	mlstoeltje
I_P_5_3_080224.JPG	8/2/2024	Minatogawa	5	Palythoa patch	HC	mlstoeltje
I_P_5_3_080224.JPG	8/2/2024	Minatogawa	5	Palythoa patch	HC	mlstoeltje
I_P_5_3_080224.JPG	8/2/2024	Minatogawa	5	Palythoa patch	HC	mlstoeltje
I_P_5_3_080224.JPG	8/2/2024	Minatogawa	5	Palythoa patch	Turf	mlstoeltje
I_P_5_3_080224.JPG	8/2/2024	Minatogawa	5	Palythoa patch	HC	mlstoeltje
I_P_5_3_080224.JPG	8/2/2024	Minatogawa	5	Palythoa patch	CCA	mlstoeltje
I_P_5_3_080224.JPG	8/2/2024	Minatogawa	5	Palythoa patch	CCA	mlstoeltje
I_P_5_3_080224.JPG	8/2/2024	Minatogawa	5	Palythoa patch	CCA	mlstoeltje
I_P_5_4_080224.JPG	8/2/2024	Minatogawa	5	Palythoa patch	PAB	xavier
I_P_5_4_080224.JPG	8/2/2024	Minatogawa	5	Palythoa patch	PA	xavier
I_P_5_4_080224.JPG	8/2/2024	Minatogawa	5	Palythoa patch	PAB	xavier
I_P_5_4_080224.JPG	8/2/2024	Minatogawa	5	Palythoa patch	PA	xavier
I_P_5_4_080224.JPG	8/2/2024	Minatogawa	5	Palythoa patch	Turf	xavier
I_P_5_4_080224.JPG	8/2/2024	Minatogawa	5	Palythoa patch	PA	xavier
I_P_5_4_080224.JPG	8/2/2024	Minatogawa	5	Palythoa patch	PA	xavier
I_P_5_4_080224.JPG	8/2/2024	Minatogawa	5	Palythoa patch	PA	xavier
I_P_5_4_080224.JPG	8/2/2024	Minatogawa	5	Palythoa patch	TQS	xavier
I_P_5_4_080224.JPG	8/2/2024	Minatogawa	5	Palythoa patch	PA	xavier
I_P_5_4_080224.JPG	8/2/2024	Minatogawa	5	Palythoa patch	PA	xavier
I_P_5_4_080224.JPG	8/2/2024	Minatogawa	5	Palythoa patch	PA	xavier
I_P_5_4_080224.JPG	8/2/2024	Minatogawa	5	Palythoa patch	CCA	xavier
I_P_5_4_080224.JPG	8/2/2024	Minatogawa	5	Palythoa patch	PA	xavier
I_P_5_4_080224.JPG	8/2/2024	Minatogawa	5	Palythoa patch	PAB	xavier
I_P_5_4_080224.JPG	8/2/2024	Minatogawa	5	Palythoa patch	PAB	xavier
I_P_5_4_080224.JPG	8/2/2024	Minatogawa	5	Palythoa patch	PAB	xavier
I_P_5_4_080224.JPG	8/2/2024	Minatogawa	5	Palythoa patch	PA	xavier
I_P_5_4_080224.JPG	8/2/2024	Minatogawa	5	Palythoa patch	TQS	xavier
I_P_5_4_080224.JPG	8/2/2024	Minatogawa	5	Palythoa patch	TQS	xavier
I_P_5_4_080224.JPG	8/2/2024	Minatogawa	5	Palythoa patch	PA	mlstoeltje
I_P_5_4_080224.JPG	8/2/2024	Minatogawa	5	Palythoa patch	PA	mlstoeltje
I_P_5_4_080224.JPG	8/2/2024	Minatogawa	5	Palythoa patch	CCA	mlstoeltje
I_P_5_4_080224.JPG	8/2/2024	Minatogawa	5	Palythoa patch	Turf	mlstoeltje
I_P_5_4_080224.JPG	8/2/2024	Minatogawa	5	Palythoa patch	PA	mlstoeltje
I_P_5_4_080224.JPG	8/2/2024	Minatogawa	5	Palythoa patch	PA	mlstoeltje
I_P_5_4_080224.JPG	8/2/2024	Minatogawa	5	Palythoa patch	PA	mlstoeltje
I_P_5_4_080224.JPG	8/2/2024	Minatogawa	5	Palythoa patch	PA	mlstoeltje
I_P_5_4_080224.JPG	8/2/2024	Minatogawa	5	Palythoa patch	Turf	mlstoeltje
I_P_5_4_080224.JPG	8/2/2024	Minatogawa	5	Palythoa patch	CCA	mlstoeltje
I_P_5_4_080224.JPG	8/2/2024	Minatogawa	5	Palythoa patch	HC	mlstoeltje
I_P_5_4_080224.JPG	8/2/2024	Minatogawa	5	Palythoa patch	PAB	mlstoeltje
I_P_5_4_080224.JPG	8/2/2024	Minatogawa	5	Palythoa patch	PA	mlstoeltje
I_P_5_4_080224.JPG	8/2/2024	Minatogawa	5	Palythoa patch	CCA	mlstoeltje
I_P_5_4_080224.JPG	8/2/2024	Minatogawa	5	Palythoa patch	Turf	mlstoeltje
I_P_5_4_080224.JPG	8/2/2024	Minatogawa	5	Palythoa patch	TQS	mlstoeltje
I_P_5_5_080224.JPG	8/2/2024	Minatogawa	5	Palythoa patch	Turf	xavier
I_P_5_5_080224.JPG	8/2/2024	Minatogawa	5	Palythoa patch	SRR	mlstoeltje
I_P_5_5_080224.JPG	8/2/2024	Minatogawa	5	Palythoa patch	CCA	mlstoeltje
I_P_5_5_080224.JPG	8/2/2024	Minatogawa	5	Palythoa patch	TQS	xavier
I_P_5_5_080224.JPG	8/2/2024	Minatogawa	5	Palythoa patch	CCA	mlstoeltje
I_P_5_5_080224.JPG	8/2/2024	Minatogawa	5	Palythoa patch	Turf	xavier
I_P_5_5_080224.JPG	8/2/2024	Minatogawa	5	Palythoa patch	CCA	mlstoeltje
I_P_5_5_080224.JPG	8/2/2024	Minatogawa	5	Palythoa patch	CCA	xavier
I_P_5_5_080224.JPG	8/2/2024	Minatogawa	5	Palythoa patch	CCA	xavier
I_P_5_5_080224.JPG	8/2/2024	Minatogawa	5	Palythoa patch	CCA	xavier
I_P_5_5_080224.JPG	8/2/2024	Minatogawa	5	Palythoa patch	CCA	mlstoeltje
I_P_5_5_080224.JPG	8/2/2024	Minatogawa	5	Palythoa patch	Turf	xavier
I_P_5_5_080224.JPG	8/2/2024	Minatogawa	5	Palythoa patch	CCA	mlstoeltje
I_P_5_5_080224.JPG	8/2/2024	Minatogawa	5	Palythoa patch	Turf	xavier
I_P_5_5_080224.JPG	8/2/2024	Minatogawa	5	Palythoa patch	CCA	xavier
I_P_5_5_080224.JPG	8/2/2024	Minatogawa	5	Palythoa patch	CCA	mlstoeltje
I_P_5_5_080224.JPG	8/2/2024	Minatogawa	5	Palythoa patch	Turf	xavier
I_P_5_5_080224.JPG	8/2/2024	Minatogawa	5	Palythoa patch	Turf	xavier
I_P_5_5_080224.JPG	8/2/2024	Minatogawa	5	Palythoa patch	Turf	mlstoeltje
I_P_5_5_080224.JPG	8/2/2024	Minatogawa	5	Palythoa patch	Turf	mlstoeltje
I_P_5_5_080224.JPG	8/2/2024	Minatogawa	5	Palythoa patch	CCA	mlstoeltje
I_P_5_5_080224.JPG	8/2/2024	Minatogawa	5	Palythoa patch	CCA	mlstoeltje
I_P_5_5_080224.JPG	8/2/2024	Minatogawa	5	Palythoa patch	TQS	mlstoeltje
I_P_5_5_080224.JPG	8/2/2024	Minatogawa	5	Palythoa patch	Turf	mlstoeltje
I_P_5_5_080224.JPG	8/2/2024	Minatogawa	5	Palythoa patch	Turf	mlstoeltje
I_P_5_5_080224.JPG	8/2/2024	Minatogawa	5	Palythoa patch	Turf	mlstoeltje
I_P_5_5_080224.JPG	8/2/2024	Minatogawa	5	Palythoa patch	CCA	mlstoeltje
I_P_5_5_080224.JPG	8/2/2024	Minatogawa	5	Palythoa patch	CCA	mlstoeltje
I_P_5_5_080224.JPG	8/2/2024	Minatogawa	5	Palythoa patch	CCA	mlstoeltje
I_P_5_5_080224.JPG	8/2/2024	Minatogawa	5	Palythoa patch	CCA	mlstoeltje
I_P_5_5_080224.JPG	8/2/2024	Minatogawa	5	Palythoa patch	Turf	mlstoeltje
I_P_5_5_080224.JPG	8/2/2024	Minatogawa	5	Palythoa patch	Turf	mlstoeltje
I_P_5_5_080224.JPG	8/2/2024	Minatogawa	5	Palythoa patch	TQS	mlstoeltje
I_P_5_5_080224.JPG	8/2/2024	Minatogawa	5	Palythoa patch	Turf	mlstoeltje
I_P_5_5_080224.JPG	8/2/2024	Minatogawa	5	Palythoa patch	HC	mlstoeltje
I_P_5_5_080224.JPG	8/2/2024	Minatogawa	5	Palythoa patch	CCA	mlstoeltje
I_P_5_6_080224.JPG	8/2/2024	Minatogawa	5	Palythoa patch	CCA	xavier
I_P_5_6_080224.JPG	8/2/2024	Minatogawa	5	Palythoa patch	Turf	xavier
I_P_5_6_080224.JPG	8/2/2024	Minatogawa	5	Palythoa patch	PA	xavier
I_P_5_6_080224.JPG	8/2/2024	Minatogawa	5	Palythoa patch	PA	xavier
I_P_5_6_080224.JPG	8/2/2024	Minatogawa	5	Palythoa patch	PA	xavier
I_P_5_6_080224.JPG	8/2/2024	Minatogawa	5	Palythoa patch	PA	xavier
I_P_5_6_080224.JPG	8/2/2024	Minatogawa	5	Palythoa patch	HC	xavier
I_P_5_6_080224.JPG	8/2/2024	Minatogawa	5	Palythoa patch	Turf	xavier
I_P_5_6_080224.JPG	8/2/2024	Minatogawa	5	Palythoa patch	Turf	xavier
I_P_5_6_080224.JPG	8/2/2024	Minatogawa	5	Palythoa patch	HC	xavier
I_P_5_6_080224.JPG	8/2/2024	Minatogawa	5	Palythoa patch	Turf	xavier
I_P_5_6_080224.JPG	8/2/2024	Minatogawa	5	Palythoa patch	CCA	xavier
I_P_5_6_080224.JPG	8/2/2024	Minatogawa	5	Palythoa patch	Turf	xavier
I_P_5_6_080224.JPG	8/2/2024	Minatogawa	5	Palythoa patch	Turf	xavier
I_P_5_6_080224.JPG	8/2/2024	Minatogawa	5	Palythoa patch	Turf	xavier
I_P_5_6_080224.JPG	8/2/2024	Minatogawa	5	Palythoa patch	CCA	xavier
I_P_5_6_080224.JPG	8/2/2024	Minatogawa	5	Palythoa patch	CCA	xavier
I_P_5_6_080224.JPG	8/2/2024	Minatogawa	5	Palythoa patch	PAB	xavier
I_P_5_6_080224.JPG	8/2/2024	Minatogawa	5	Palythoa patch	TQS	xavier
I_P_5_6_080224.JPG	8/2/2024	Minatogawa	5	Palythoa patch	TQS	xavier
I_P_5_6_080224.JPG	8/2/2024	Minatogawa	5	Palythoa patch	TQS	xavier
I_P_5_6_080224.JPG	8/2/2024	Minatogawa	5	Palythoa patch	TQS	xavier
I_P_5_6_080224.JPG	8/2/2024	Minatogawa	5	Palythoa patch	TQS	xavier
I_P_5_6_080224.JPG	8/2/2024	Minatogawa	5	Palythoa patch	TQS	xavier
I_P_5_6_080224.JPG	8/2/2024	Minatogawa	5	Palythoa patch	TQS	xavier
I_P_5_6_080224.JPG	8/2/2024	Minatogawa	5	Palythoa patch	HC	mlstoeltje
I_P_5_6_080224.JPG	8/2/2024	Minatogawa	5	Palythoa patch	Turf	mlstoeltje
I_P_5_6_080224.JPG	8/2/2024	Minatogawa	5	Palythoa patch	Turf	mlstoeltje
I_P_5_6_080224.JPG	8/2/2024	Minatogawa	5	Palythoa patch	CCA	mlstoeltje
I_P_5_6_080224.JPG	8/2/2024	Minatogawa	5	Palythoa patch	CCA	mlstoeltje
I_P_5_6_080224.JPG	8/2/2024	Minatogawa	5	Palythoa patch	TQS	mlstoeltje
I_P_5_6_080224.JPG	8/2/2024	Minatogawa	5	Palythoa patch	TQS	mlstoeltje
I_P_5_6_080224.JPG	8/2/2024	Minatogawa	5	Palythoa patch	Turf	mlstoeltje
I_P_5_6_080224.JPG	8/2/2024	Minatogawa	5	Palythoa patch	Turf	mlstoeltje
I_P_5_6_080224.JPG	8/2/2024	Minatogawa	5	Palythoa patch	Turf	mlstoeltje
I_P_5_6_080224.JPG	8/2/2024	Minatogawa	5	Palythoa patch	Turf	mlstoeltje
I_P_6_1_081324.JPG	8/13/2024	Minatogawa	6	Palythoa patch	TQS	xavier
I_P_6_1_081324.JPG	8/13/2024	Minatogawa	6	Palythoa patch	PAB	xavier
I_P_6_1_081324.JPG	8/13/2024	Minatogawa	6	Palythoa patch	PAB	xavier
I_P_6_1_081324.JPG	8/13/2024	Minatogawa	6	Palythoa patch	Turf	xavier
I_P_6_1_081324.JPG	8/13/2024	Minatogawa	6	Palythoa patch	Turf	xavier
I_P_6_1_081324.JPG	8/13/2024	Minatogawa	6	Palythoa patch	Turf	xavier
I_P_6_1_081324.JPG	8/13/2024	Minatogawa	6	Palythoa patch	PAB	xavier
I_P_6_1_081324.JPG	8/13/2024	Minatogawa	6	Palythoa patch	HC	xavier
I_P_6_1_081324.JPG	8/13/2024	Minatogawa	6	Palythoa patch	HC	xavier
I_P_6_1_081324.JPG	8/13/2024	Minatogawa	6	Palythoa patch	PAB	xavier
I_P_6_1_081324.JPG	8/13/2024	Minatogawa	6	Palythoa patch	PA	xavier
I_P_6_1_081324.JPG	8/13/2024	Minatogawa	6	Palythoa patch	PA	xavier
I_P_6_1_081324.JPG	8/13/2024	Minatogawa	6	Palythoa patch	PA	xavier
I_P_6_1_081324.JPG	8/13/2024	Minatogawa	6	Palythoa patch	CCA	xavier
I_P_6_1_081324.JPG	8/13/2024	Minatogawa	6	Palythoa patch	PA	xavier
I_P_6_1_081324.JPG	8/13/2024	Minatogawa	6	Palythoa patch	PA	xavier
I_P_6_1_081324.JPG	8/13/2024	Minatogawa	6	Palythoa patch	Turf	xavier
I_P_6_1_081324.JPG	8/13/2024	Minatogawa	6	Palythoa patch	Turf	xavier
I_P_6_1_081324.JPG	8/13/2024	Minatogawa	6	Palythoa patch	CCA	mlstoeltje
I_P_6_1_081324.JPG	8/13/2024	Minatogawa	6	Palythoa patch	PAB	mlstoeltje
I_P_6_1_081324.JPG	8/13/2024	Minatogawa	6	Palythoa patch	PA	mlstoeltje
I_P_6_1_081324.JPG	8/13/2024	Minatogawa	6	Palythoa patch	PA	mlstoeltje
I_P_6_1_081324.JPG	8/13/2024	Minatogawa	6	Palythoa patch	PA	mlstoeltje
I_P_6_1_081324.JPG	8/13/2024	Minatogawa	6	Palythoa patch	Turf	mlstoeltje
I_P_6_1_081324.JPG	8/13/2024	Minatogawa	6	Palythoa patch	Turf	mlstoeltje
I_P_6_1_081324.JPG	8/13/2024	Minatogawa	6	Palythoa patch	PAB	mlstoeltje
I_P_6_1_081324.JPG	8/13/2024	Minatogawa	6	Palythoa patch	CCA	mlstoeltje
I_P_6_1_081324.JPG	8/13/2024	Minatogawa	6	Palythoa patch	PA	mlstoeltje
I_P_6_1_081324.JPG	8/13/2024	Minatogawa	6	Palythoa patch	Turf	mlstoeltje
I_P_6_1_081324.JPG	8/13/2024	Minatogawa	6	Palythoa patch	Turf	mlstoeltje
I_P_6_1_081324.JPG	8/13/2024	Minatogawa	6	Palythoa patch	CCA	mlstoeltje
I_P_6_1_081324.JPG	8/13/2024	Minatogawa	6	Palythoa patch	PA	mlstoeltje
I_P_6_1_081324.JPG	8/13/2024	Minatogawa	6	Palythoa patch	Turf	mlstoeltje
I_P_6_1_081324.JPG	8/13/2024	Minatogawa	6	Palythoa patch	CCA	mlstoeltje
I_P_6_1_081324.JPG	8/13/2024	Minatogawa	6	Palythoa patch	TQS	mlstoeltje
I_P_6_1_081324.JPG	8/13/2024	Minatogawa	6	Palythoa patch	TQS	mlstoeltje
I_P_6_2_081324.JPG	8/13/2024	Minatogawa	6	Palythoa patch	TQS	xavier
I_P_6_2_081324.JPG	8/13/2024	Minatogawa	6	Palythoa patch	PA	xavier
I_P_6_2_081324.JPG	8/13/2024	Minatogawa	6	Palythoa patch	CCA	xavier
I_P_6_2_081324.JPG	8/13/2024	Minatogawa	6	Palythoa patch	Turf	xavier
I_P_6_2_081324.JPG	8/13/2024	Minatogawa	6	Palythoa patch	CCA	xavier
I_P_6_2_081324.JPG	8/13/2024	Minatogawa	6	Palythoa patch	HCB	xavier
I_P_6_2_081324.JPG	8/13/2024	Minatogawa	6	Palythoa patch	Turf	xavier
I_P_6_2_081324.JPG	8/13/2024	Minatogawa	6	Palythoa patch	TQS	xavier
I_P_6_2_081324.JPG	8/13/2024	Minatogawa	6	Palythoa patch	Turf	xavier
I_P_6_2_081324.JPG	8/13/2024	Minatogawa	6	Palythoa patch	Turf	xavier
I_P_6_2_081324.JPG	8/13/2024	Minatogawa	6	Palythoa patch	Turf	xavier
I_P_6_2_081324.JPG	8/13/2024	Minatogawa	6	Palythoa patch	Turf	xavier
I_P_6_2_081324.JPG	8/13/2024	Minatogawa	6	Palythoa patch	CCA	xavier
I_P_6_2_081324.JPG	8/13/2024	Minatogawa	6	Palythoa patch	CCA	xavier
I_P_6_2_081324.JPG	8/13/2024	Minatogawa	6	Palythoa patch	Turf	xavier
I_P_6_2_081324.JPG	8/13/2024	Minatogawa	6	Palythoa patch	TQS	xavier
I_P_6_2_081324.JPG	8/13/2024	Minatogawa	6	Palythoa patch	Turf	xavier
I_P_6_2_081324.JPG	8/13/2024	Minatogawa	6	Palythoa patch	Turf	mlstoeltje
I_P_6_2_081324.JPG	8/13/2024	Minatogawa	6	Palythoa patch	Turf	mlstoeltje
I_P_6_2_081324.JPG	8/13/2024	Minatogawa	6	Palythoa patch	Turf	mlstoeltje
I_P_6_2_081324.JPG	8/13/2024	Minatogawa	6	Palythoa patch	Turf	mlstoeltje
I_P_6_2_081324.JPG	8/13/2024	Minatogawa	6	Palythoa patch	Turf	mlstoeltje
I_P_6_2_081324.JPG	8/13/2024	Minatogawa	6	Palythoa patch	TQS	mlstoeltje
I_P_6_2_081324.JPG	8/13/2024	Minatogawa	6	Palythoa patch	Turf	mlstoeltje
I_P_6_2_081324.JPG	8/13/2024	Minatogawa	6	Palythoa patch	Turf	mlstoeltje
I_P_6_2_081324.JPG	8/13/2024	Minatogawa	6	Palythoa patch	Turf	mlstoeltje
I_P_6_2_081324.JPG	8/13/2024	Minatogawa	6	Palythoa patch	HC	mlstoeltje
I_P_6_2_081324.JPG	8/13/2024	Minatogawa	6	Palythoa patch	PA	mlstoeltje
I_P_6_2_081324.JPG	8/13/2024	Minatogawa	6	Palythoa patch	PA	mlstoeltje
I_P_6_2_081324.JPG	8/13/2024	Minatogawa	6	Palythoa patch	HC	mlstoeltje
I_P_6_2_081324.JPG	8/13/2024	Minatogawa	6	Palythoa patch	TQS	mlstoeltje
I_P_6_2_081324.JPG	8/13/2024	Minatogawa	6	Palythoa patch	Turf	mlstoeltje
I_P_6_2_081324.JPG	8/13/2024	Minatogawa	6	Palythoa patch	Turf	mlstoeltje
I_P_6_2_081324.JPG	8/13/2024	Minatogawa	6	Palythoa patch	Turf	mlstoeltje
I_P_6_2_081324.JPG	8/13/2024	Minatogawa	6	Palythoa patch	TQS	mlstoeltje
I_P_6_2_081324.JPG	8/13/2024	Minatogawa	6	Palythoa patch	Turf	mlstoeltje
I_P_6_3_081324.JPG	8/13/2024	Minatogawa	6	Palythoa patch	TQS	xavier
I_P_6_3_081324.JPG	8/13/2024	Minatogawa	6	Palythoa patch	HCB	xavier
I_P_6_3_081324.JPG	8/13/2024	Minatogawa	6	Palythoa patch	PA	xavier
I_P_6_3_081324.JPG	8/13/2024	Minatogawa	6	Palythoa patch	PA	xavier
I_P_6_3_081324.JPG	8/13/2024	Minatogawa	6	Palythoa patch	CCA	xavier
I_P_6_3_081324.JPG	8/13/2024	Minatogawa	6	Palythoa patch	PA	xavier
I_P_6_3_081324.JPG	8/13/2024	Minatogawa	6	Palythoa patch	TQS	xavier
I_P_6_3_081324.JPG	8/13/2024	Minatogawa	6	Palythoa patch	HCB	xavier
I_P_6_3_081324.JPG	8/13/2024	Minatogawa	6	Palythoa patch	PA	xavier
I_P_6_3_081324.JPG	8/13/2024	Minatogawa	6	Palythoa patch	Turf	xavier
I_P_6_3_081324.JPG	8/13/2024	Minatogawa	6	Palythoa patch	PAB	xavier
I_P_6_3_081324.JPG	8/13/2024	Minatogawa	6	Palythoa patch	PAB	xavier
I_P_6_3_081324.JPG	8/13/2024	Minatogawa	6	Palythoa patch	PAB	xavier
I_P_6_3_081324.JPG	8/13/2024	Minatogawa	6	Palythoa patch	CCA	xavier
I_P_6_3_081324.JPG	8/13/2024	Minatogawa	6	Palythoa patch	CCA	xavier
I_P_6_3_081324.JPG	8/13/2024	Minatogawa	6	Palythoa patch	CCA	xavier
I_P_6_3_081324.JPG	8/13/2024	Minatogawa	6	Palythoa patch	PAB	xavier
I_P_6_3_081324.JPG	8/13/2024	Minatogawa	6	Palythoa patch	PA	xavier
I_P_6_3_081324.JPG	8/13/2024	Minatogawa	6	Palythoa patch	PAB	mlstoeltje
I_P_6_3_081324.JPG	8/13/2024	Minatogawa	6	Palythoa patch	PAB	mlstoeltje
I_P_6_3_081324.JPG	8/13/2024	Minatogawa	6	Palythoa patch	CCA	mlstoeltje
I_P_6_3_081324.JPG	8/13/2024	Minatogawa	6	Palythoa patch	PAB	mlstoeltje
I_P_6_3_081324.JPG	8/13/2024	Minatogawa	6	Palythoa patch	PAB	mlstoeltje
I_P_6_3_081324.JPG	8/13/2024	Minatogawa	6	Palythoa patch	TQS	mlstoeltje
I_P_6_3_081324.JPG	8/13/2024	Minatogawa	6	Palythoa patch	CCA	mlstoeltje
I_P_6_3_081324.JPG	8/13/2024	Minatogawa	6	Palythoa patch	CCA	mlstoeltje
I_P_6_3_081324.JPG	8/13/2024	Minatogawa	6	Palythoa patch	Turf	mlstoeltje
I_P_6_3_081324.JPG	8/13/2024	Minatogawa	6	Palythoa patch	CCA	mlstoeltje
I_P_6_3_081324.JPG	8/13/2024	Minatogawa	6	Palythoa patch	CCA	mlstoeltje
I_P_6_3_081324.JPG	8/13/2024	Minatogawa	6	Palythoa patch	PA	mlstoeltje
I_P_6_3_081324.JPG	8/13/2024	Minatogawa	6	Palythoa patch	CCA	mlstoeltje
I_P_6_3_081324.JPG	8/13/2024	Minatogawa	6	Palythoa patch	CCA	mlstoeltje
I_P_6_3_081324.JPG	8/13/2024	Minatogawa	6	Palythoa patch	TQS	mlstoeltje
I_P_6_3_081324.JPG	8/13/2024	Minatogawa	6	Palythoa patch	PAB	mlstoeltje
I_P_6_3_081324.JPG	8/13/2024	Minatogawa	6	Palythoa patch	HCB	mlstoeltje
I_P_6_3_081324.JPG	8/13/2024	Minatogawa	6	Palythoa patch	CCA	mlstoeltje
I_P_6_4_081324.JPG	8/13/2024	Minatogawa	6	Palythoa patch	Turf	xavier
I_P_6_4_081324.JPG	8/13/2024	Minatogawa	6	Palythoa patch	Turf	xavier
I_P_6_4_081324.JPG	8/13/2024	Minatogawa	6	Palythoa patch	Turf	xavier
I_P_6_4_081324.JPG	8/13/2024	Minatogawa	6	Palythoa patch	CCA	xavier
I_P_6_4_081324.JPG	8/13/2024	Minatogawa	6	Palythoa patch	Turf	xavier
I_P_6_4_081324.JPG	8/13/2024	Minatogawa	6	Palythoa patch	Turf	xavier
I_P_6_4_081324.JPG	8/13/2024	Minatogawa	6	Palythoa patch	Turf	xavier
I_P_6_4_081324.JPG	8/13/2024	Minatogawa	6	Palythoa patch	HC	xavier
I_P_6_4_081324.JPG	8/13/2024	Minatogawa	6	Palythoa patch	HCB	xavier
I_P_6_4_081324.JPG	8/13/2024	Minatogawa	6	Palythoa patch	Turf	xavier
I_P_6_4_081324.JPG	8/13/2024	Minatogawa	6	Palythoa patch	CCA	xavier
I_P_6_4_081324.JPG	8/13/2024	Minatogawa	6	Palythoa patch	Turf	xavier
I_P_6_4_081324.JPG	8/13/2024	Minatogawa	6	Palythoa patch	HCB	xavier
I_P_6_4_081324.JPG	8/13/2024	Minatogawa	6	Palythoa patch	HC	xavier
I_P_6_4_081324.JPG	8/13/2024	Minatogawa	6	Palythoa patch	HCB	xavier
I_P_6_4_081324.JPG	8/13/2024	Minatogawa	6	Palythoa patch	PA	xavier
I_P_6_4_081324.JPG	8/13/2024	Minatogawa	6	Palythoa patch	Turf	xavier
I_P_6_4_081324.JPG	8/13/2024	Minatogawa	6	Palythoa patch	Turf	mlstoeltje
I_P_6_4_081324.JPG	8/13/2024	Minatogawa	6	Palythoa patch	TQS	mlstoeltje
I_P_6_4_081324.JPG	8/13/2024	Minatogawa	6	Palythoa patch	CCA	mlstoeltje
I_P_6_4_081324.JPG	8/13/2024	Minatogawa	6	Palythoa patch	HC	mlstoeltje
I_P_6_4_081324.JPG	8/13/2024	Minatogawa	6	Palythoa patch	HC	mlstoeltje
I_P_6_4_081324.JPG	8/13/2024	Minatogawa	6	Palythoa patch	CCA	mlstoeltje
I_P_6_4_081324.JPG	8/13/2024	Minatogawa	6	Palythoa patch	CCA	mlstoeltje
I_P_6_4_081324.JPG	8/13/2024	Minatogawa	6	Palythoa patch	PAB	mlstoeltje
I_P_6_4_081324.JPG	8/13/2024	Minatogawa	6	Palythoa patch	CCA	mlstoeltje
I_P_6_4_081324.JPG	8/13/2024	Minatogawa	6	Palythoa patch	CCA	mlstoeltje
I_P_6_4_081324.JPG	8/13/2024	Minatogawa	6	Palythoa patch	CCA	mlstoeltje
I_P_6_4_081324.JPG	8/13/2024	Minatogawa	6	Palythoa patch	HCB	mlstoeltje
I_P_6_4_081324.JPG	8/13/2024	Minatogawa	6	Palythoa patch	HCB	mlstoeltje
I_P_6_4_081324.JPG	8/13/2024	Minatogawa	6	Palythoa patch	HCB	mlstoeltje
I_P_6_4_081324.JPG	8/13/2024	Minatogawa	6	Palythoa patch	HCB	mlstoeltje
I_P_6_4_081324.JPG	8/13/2024	Minatogawa	6	Palythoa patch	PAB	mlstoeltje
I_P_6_4_081324.JPG	8/13/2024	Minatogawa	6	Palythoa patch	PAB	mlstoeltje
I_P_6_4_081324.JPG	8/13/2024	Minatogawa	6	Palythoa patch	TQS	mlstoeltje
I_P_6_4_081324.JPG	8/13/2024	Minatogawa	6	Palythoa patch	TQS	mlstoeltje
I_P_6_5_081324.JPG	8/13/2024	Minatogawa	6	Palythoa patch	TQS	xavier
I_P_6_5_081324.JPG	8/13/2024	Minatogawa	6	Palythoa patch	TQS	xavier
I_P_6_5_081324.JPG	8/13/2024	Minatogawa	6	Palythoa patch	HCB	xavier
I_P_6_5_081324.JPG	8/13/2024	Minatogawa	6	Palythoa patch	HCB	xavier
I_P_6_5_081324.JPG	8/13/2024	Minatogawa	6	Palythoa patch	Turf	xavier
I_P_6_5_081324.JPG	8/13/2024	Minatogawa	6	Palythoa patch	Turf	xavier
I_P_6_5_081324.JPG	8/13/2024	Minatogawa	6	Palythoa patch	CCA	xavier
I_P_6_5_081324.JPG	8/13/2024	Minatogawa	6	Palythoa patch	HCB	xavier
I_P_6_5_081324.JPG	8/13/2024	Minatogawa	6	Palythoa patch	CCA	xavier
I_P_6_5_081324.JPG	8/13/2024	Minatogawa	6	Palythoa patch	HCB	xavier
I_P_6_5_081324.JPG	8/13/2024	Minatogawa	6	Palythoa patch	Turf	xavier
I_P_6_5_081324.JPG	8/13/2024	Minatogawa	6	Palythoa patch	HCB	xavier
I_P_6_5_081324.JPG	8/13/2024	Minatogawa	6	Palythoa patch	Turf	xavier
I_P_6_5_081324.JPG	8/13/2024	Minatogawa	6	Palythoa patch	Turf	xavier
I_P_6_5_081324.JPG	8/13/2024	Minatogawa	6	Palythoa patch	TQS	xavier
I_P_6_5_081324.JPG	8/13/2024	Minatogawa	6	Palythoa patch	HC	xavier
I_P_6_5_081324.JPG	8/13/2024	Minatogawa	6	Palythoa patch	Turf	xavier
I_P_6_5_081324.JPG	8/13/2024	Minatogawa	6	Palythoa patch	CCA	xavier
I_P_6_5_081324.JPG	8/13/2024	Minatogawa	6	Palythoa patch	CCA	mlstoeltje
I_P_6_5_081324.JPG	8/13/2024	Minatogawa	6	Palythoa patch	CCA	mlstoeltje
I_P_6_5_081324.JPG	8/13/2024	Minatogawa	6	Palythoa patch	CCA	mlstoeltje
I_P_6_5_081324.JPG	8/13/2024	Minatogawa	6	Palythoa patch	CCA	mlstoeltje
I_P_6_5_081324.JPG	8/13/2024	Minatogawa	6	Palythoa patch	CCA	mlstoeltje
I_P_6_5_081324.JPG	8/13/2024	Minatogawa	6	Palythoa patch	CCA	mlstoeltje
I_P_6_5_081324.JPG	8/13/2024	Minatogawa	6	Palythoa patch	CCA	mlstoeltje
I_P_6_5_081324.JPG	8/13/2024	Minatogawa	6	Palythoa patch	Turf	mlstoeltje
I_P_6_5_081324.JPG	8/13/2024	Minatogawa	6	Palythoa patch	Turf	mlstoeltje
I_P_6_5_081324.JPG	8/13/2024	Minatogawa	6	Palythoa patch	CCA	mlstoeltje
I_P_6_5_081324.JPG	8/13/2024	Minatogawa	6	Palythoa patch	CCA	mlstoeltje
I_P_6_5_081324.JPG	8/13/2024	Minatogawa	6	Palythoa patch	HC	mlstoeltje
I_P_6_5_081324.JPG	8/13/2024	Minatogawa	6	Palythoa patch	Turf	mlstoeltje
I_P_6_5_081324.JPG	8/13/2024	Minatogawa	6	Palythoa patch	CCA	mlstoeltje
I_P_6_5_081324.JPG	8/13/2024	Minatogawa	6	Palythoa patch	CCA	mlstoeltje
I_P_6_5_081324.JPG	8/13/2024	Minatogawa	6	Palythoa patch	TQS	mlstoeltje
I_P_6_5_081324.JPG	8/13/2024	Minatogawa	6	Palythoa patch	CCA	mlstoeltje
I_P_6_5_081324.JPG	8/13/2024	Minatogawa	6	Palythoa patch	CCA	mlstoeltje
I_P_6_6_081324.JPG	8/13/2024	Minatogawa	6	Palythoa patch	HC	xavier
I_P_6_6_081324.JPG	8/13/2024	Minatogawa	6	Palythoa patch	CCA	xavier
I_P_6_6_081324.JPG	8/13/2024	Minatogawa	6	Palythoa patch	CCA	xavier
I_P_6_6_081324.JPG	8/13/2024	Minatogawa	6	Palythoa patch	CCA	xavier
I_P_6_6_081324.JPG	8/13/2024	Minatogawa	6	Palythoa patch	TQS	xavier
I_P_6_6_081324.JPG	8/13/2024	Minatogawa	6	Palythoa patch	Turf	xavier
I_P_6_6_081324.JPG	8/13/2024	Minatogawa	6	Palythoa patch	TQS	xavier
I_P_6_6_081324.JPG	8/13/2024	Minatogawa	6	Palythoa patch	TQS	xavier
I_P_6_6_081324.JPG	8/13/2024	Minatogawa	6	Palythoa patch	HCB	xavier
I_P_6_6_081324.JPG	8/13/2024	Minatogawa	6	Palythoa patch	Turf	xavier
I_P_6_6_081324.JPG	8/13/2024	Minatogawa	6	Palythoa patch	HCB	xavier
I_P_6_6_081324.JPG	8/13/2024	Minatogawa	6	Palythoa patch	Turf	xavier
I_P_6_6_081324.JPG	8/13/2024	Minatogawa	6	Palythoa patch	HCB	xavier
I_P_6_6_081324.JPG	8/13/2024	Minatogawa	6	Palythoa patch	Turf	xavier
I_P_6_6_081324.JPG	8/13/2024	Minatogawa	6	Palythoa patch	Turf	xavier
I_P_6_6_081324.JPG	8/13/2024	Minatogawa	6	Palythoa patch	TQS	xavier
I_P_6_6_081324.JPG	8/13/2024	Minatogawa	6	Palythoa patch	Turf	xavier
I_P_6_6_081324.JPG	8/13/2024	Minatogawa	6	Palythoa patch	HC	xavier
I_P_6_6_081324.JPG	8/13/2024	Minatogawa	6	Palythoa patch	HCB	mlstoeltje
I_P_6_6_081324.JPG	8/13/2024	Minatogawa	6	Palythoa patch	Turf	mlstoeltje
I_P_6_6_081324.JPG	8/13/2024	Minatogawa	6	Palythoa patch	CCA	mlstoeltje
I_P_6_6_081324.JPG	8/13/2024	Minatogawa	6	Palythoa patch	Turf	mlstoeltje
I_P_6_6_081324.JPG	8/13/2024	Minatogawa	6	Palythoa patch	HCB	mlstoeltje
I_P_6_6_081324.JPG	8/13/2024	Minatogawa	6	Palythoa patch	CCA	mlstoeltje
I_P_6_6_081324.JPG	8/13/2024	Minatogawa	6	Palythoa patch	HCB	mlstoeltje
I_P_6_6_081324.JPG	8/13/2024	Minatogawa	6	Palythoa patch	HCB	mlstoeltje
I_P_6_6_081324.JPG	8/13/2024	Minatogawa	6	Palythoa patch	Turf	mlstoeltje
I_P_6_6_081324.JPG	8/13/2024	Minatogawa	6	Palythoa patch	CCA	mlstoeltje
I_P_6_6_081324.JPG	8/13/2024	Minatogawa	6	Palythoa patch	TQS	mlstoeltje
I_P_6_6_081324.JPG	8/13/2024	Minatogawa	6	Palythoa patch	TQS	mlstoeltje
I_P_6_6_081324.JPG	8/13/2024	Minatogawa	6	Palythoa patch	CCA	mlstoeltje
I_P_6_6_081324.JPG	8/13/2024	Minatogawa	6	Palythoa patch	CCA	mlstoeltje
I_P_6_6_081324.JPG	8/13/2024	Minatogawa	6	Palythoa patch	Turf	mlstoeltje
I_P_6_6_081324.JPG	8/13/2024	Minatogawa	6	Palythoa patch	Turf	mlstoeltje
I_P_6_6_081324.JPG	8/13/2024	Minatogawa	6	Palythoa patch	Turf	mlstoeltje
I_P_6_6_081324.JPG	8/13/2024	Minatogawa	6	Palythoa patch	Turf	mlstoeltje
I_R_1_1_080224.JPG	8/2/2024	Minatogawa	1	Reef	Turf	xavier
I_R_1_1_080224.JPG	8/2/2024	Minatogawa	1	Reef	Turf	xavier
I_R_1_1_080224.JPG	8/2/2024	Minatogawa	1	Reef	TQS	xavier
I_R_1_1_080224.JPG	8/2/2024	Minatogawa	1	Reef	TQS	xavier
I_R_1_1_080224.JPG	8/2/2024	Minatogawa	1	Reef	Turf	xavier
I_R_1_1_080224.JPG	8/2/2024	Minatogawa	1	Reef	Turf	xavier
I_R_1_1_080224.JPG	8/2/2024	Minatogawa	1	Reef	TQS	xavier
I_R_1_1_080224.JPG	8/2/2024	Minatogawa	1	Reef	Turf	xavier
I_R_1_1_080224.JPG	8/2/2024	Minatogawa	1	Reef	Turf	xavier
I_R_1_1_080224.JPG	8/2/2024	Minatogawa	1	Reef	Turf	xavier
I_R_1_1_080224.JPG	8/2/2024	Minatogawa	1	Reef	Turf	xavier
I_R_1_1_080224.JPG	8/2/2024	Minatogawa	1	Reef	OI	xavier
I_R_1_1_080224.JPG	8/2/2024	Minatogawa	1	Reef	Turf	xavier
I_R_1_1_080224.JPG	8/2/2024	Minatogawa	1	Reef	Turf	xavier
I_R_1_1_080224.JPG	8/2/2024	Minatogawa	1	Reef	Turf	xavier
I_R_1_1_080224.JPG	8/2/2024	Minatogawa	1	Reef	Turf	xavier
I_R_1_1_080224.JPG	8/2/2024	Minatogawa	1	Reef	PAB	mlstoeltje
I_R_1_1_080224.JPG	8/2/2024	Minatogawa	1	Reef	Turf	xavier
I_R_1_1_080224.JPG	8/2/2024	Minatogawa	1	Reef	Turf	mlstoeltje
I_R_1_1_080224.JPG	8/2/2024	Minatogawa	1	Reef	CCA	mlstoeltje
I_R_1_1_080224.JPG	8/2/2024	Minatogawa	1	Reef	Turf	mlstoeltje
I_R_1_1_080224.JPG	8/2/2024	Minatogawa	1	Reef	Turf	mlstoeltje
I_R_1_1_080224.JPG	8/2/2024	Minatogawa	1	Reef	CCA	mlstoeltje
I_R_1_1_080224.JPG	8/2/2024	Minatogawa	1	Reef	Turf	mlstoeltje
I_R_1_1_080224.JPG	8/2/2024	Minatogawa	1	Reef	CCA	mlstoeltje
I_R_1_1_080224.JPG	8/2/2024	Minatogawa	1	Reef	Turf	mlstoeltje
I_R_1_1_080224.JPG	8/2/2024	Minatogawa	1	Reef	CCA	mlstoeltje
I_R_1_1_080224.JPG	8/2/2024	Minatogawa	1	Reef	TQS	mlstoeltje
I_R_1_1_080224.JPG	8/2/2024	Minatogawa	1	Reef	CCA	mlstoeltje
I_R_1_1_080224.JPG	8/2/2024	Minatogawa	1	Reef	Turf	mlstoeltje
I_R_1_1_080224.JPG	8/2/2024	Minatogawa	1	Reef	CCA	mlstoeltje
I_R_1_1_080224.JPG	8/2/2024	Minatogawa	1	Reef	Turf	mlstoeltje
I_R_1_1_080224.JPG	8/2/2024	Minatogawa	1	Reef	CCA	mlstoeltje
I_R_1_1_080224.JPG	8/2/2024	Minatogawa	1	Reef	CCA	mlstoeltje
I_R_1_1_080224.JPG	8/2/2024	Minatogawa	1	Reef	CCA	mlstoeltje
I_R_1_1_080224.JPG	8/2/2024	Minatogawa	1	Reef	Turf	mlstoeltje
I_R_1_2_080224.JPG	8/2/2024	Minatogawa	1	Reef	HC	xavier
I_R_1_2_080224.JPG	8/2/2024	Minatogawa	1	Reef	HC	xavier
I_R_1_2_080224.JPG	8/2/2024	Minatogawa	1	Reef	HC	xavier
I_R_1_2_080224.JPG	8/2/2024	Minatogawa	1	Reef	TQS	xavier
I_R_1_2_080224.JPG	8/2/2024	Minatogawa	1	Reef	CCA	xavier
I_R_1_2_080224.JPG	8/2/2024	Minatogawa	1	Reef	TQS	xavier
I_R_1_2_080224.JPG	8/2/2024	Minatogawa	1	Reef	TQS	xavier
I_R_1_2_080224.JPG	8/2/2024	Minatogawa	1	Reef	HC	xavier
I_R_1_2_080224.JPG	8/2/2024	Minatogawa	1	Reef	Turf	xavier
I_R_1_2_080224.JPG	8/2/2024	Minatogawa	1	Reef	Turf	xavier
I_R_1_2_080224.JPG	8/2/2024	Minatogawa	1	Reef	CCA	xavier
I_R_1_2_080224.JPG	8/2/2024	Minatogawa	1	Reef	Turf	xavier
I_R_1_2_080224.JPG	8/2/2024	Minatogawa	1	Reef	CCA	xavier
I_R_1_2_080224.JPG	8/2/2024	Minatogawa	1	Reef	Turf	xavier
I_R_1_2_080224.JPG	8/2/2024	Minatogawa	1	Reef	Turf	xavier
I_R_1_2_080224.JPG	8/2/2024	Minatogawa	1	Reef	Turf	xavier
I_R_1_2_080224.JPG	8/2/2024	Minatogawa	1	Reef	CCA	xavier
I_R_1_2_080224.JPG	8/2/2024	Minatogawa	1	Reef	CCA	xavier
I_R_1_2_080224.JPG	8/2/2024	Minatogawa	1	Reef	HC	mlstoeltje
I_R_1_2_080224.JPG	8/2/2024	Minatogawa	1	Reef	Turf	mlstoeltje
I_R_1_2_080224.JPG	8/2/2024	Minatogawa	1	Reef	CCA	mlstoeltje
I_R_1_2_080224.JPG	8/2/2024	Minatogawa	1	Reef	CCA	mlstoeltje
I_R_1_2_080224.JPG	8/2/2024	Minatogawa	1	Reef	Turf	mlstoeltje
I_R_1_2_080224.JPG	8/2/2024	Minatogawa	1	Reef	CCA	mlstoeltje
I_R_1_2_080224.JPG	8/2/2024	Minatogawa	1	Reef	Turf	mlstoeltje
I_R_1_2_080224.JPG	8/2/2024	Minatogawa	1	Reef	TQS	mlstoeltje
I_R_1_2_080224.JPG	8/2/2024	Minatogawa	1	Reef	CCA	mlstoeltje
I_R_1_2_080224.JPG	8/2/2024	Minatogawa	1	Reef	Turf	mlstoeltje
I_R_1_2_080224.JPG	8/2/2024	Minatogawa	1	Reef	Turf	mlstoeltje
I_R_1_2_080224.JPG	8/2/2024	Minatogawa	1	Reef	CCA	mlstoeltje
I_R_1_2_080224.JPG	8/2/2024	Minatogawa	1	Reef	CCA	mlstoeltje
I_R_1_2_080224.JPG	8/2/2024	Minatogawa	1	Reef	TQS	mlstoeltje
I_R_1_2_080224.JPG	8/2/2024	Minatogawa	1	Reef	CCA	mlstoeltje
I_R_1_2_080224.JPG	8/2/2024	Minatogawa	1	Reef	CCA	mlstoeltje
I_R_1_2_080224.JPG	8/2/2024	Minatogawa	1	Reef	TQS	mlstoeltje
I_R_1_2_080224.JPG	8/2/2024	Minatogawa	1	Reef	Turf	mlstoeltje
I_R_1_3_080224.JPG	8/2/2024	Minatogawa	1	Reef	TQS	xavier
I_R_1_3_080224.JPG	8/2/2024	Minatogawa	1	Reef	CCA	xavier
I_R_1_3_080224.JPG	8/2/2024	Minatogawa	1	Reef	CCA	xavier
I_R_1_3_080224.JPG	8/2/2024	Minatogawa	1	Reef	Turf	xavier
I_R_1_3_080224.JPG	8/2/2024	Minatogawa	1	Reef	TQS	xavier
I_R_1_3_080224.JPG	8/2/2024	Minatogawa	1	Reef	Turf	xavier
I_R_1_3_080224.JPG	8/2/2024	Minatogawa	1	Reef	Turf	xavier
I_R_1_3_080224.JPG	8/2/2024	Minatogawa	1	Reef	Turf	xavier
I_R_1_3_080224.JPG	8/2/2024	Minatogawa	1	Reef	CCA	xavier
I_R_1_3_080224.JPG	8/2/2024	Minatogawa	1	Reef	Turf	xavier
I_R_1_3_080224.JPG	8/2/2024	Minatogawa	1	Reef	Turf	xavier
I_R_1_3_080224.JPG	8/2/2024	Minatogawa	1	Reef	Turf	xavier
I_R_1_3_080224.JPG	8/2/2024	Minatogawa	1	Reef	Turf	xavier
I_R_1_3_080224.JPG	8/2/2024	Minatogawa	1	Reef	Turf	xavier
I_R_1_3_080224.JPG	8/2/2024	Minatogawa	1	Reef	Turf	xavier
I_R_1_3_080224.JPG	8/2/2024	Minatogawa	1	Reef	CCA	mlstoeltje
I_R_1_3_080224.JPG	8/2/2024	Minatogawa	1	Reef	Turf	xavier
I_R_1_3_080224.JPG	8/2/2024	Minatogawa	1	Reef	Turf	xavier
I_R_1_3_080224.JPG	8/2/2024	Minatogawa	1	Reef	Turf	mlstoeltje
I_R_1_3_080224.JPG	8/2/2024	Minatogawa	1	Reef	CCA	mlstoeltje
I_R_1_3_080224.JPG	8/2/2024	Minatogawa	1	Reef	CCA	mlstoeltje
I_R_1_3_080224.JPG	8/2/2024	Minatogawa	1	Reef	Turf	mlstoeltje
I_R_1_3_080224.JPG	8/2/2024	Minatogawa	1	Reef	HCB	mlstoeltje
I_R_1_3_080224.JPG	8/2/2024	Minatogawa	1	Reef	CCA	mlstoeltje
I_R_1_3_080224.JPG	8/2/2024	Minatogawa	1	Reef	HCB	mlstoeltje
I_R_1_3_080224.JPG	8/2/2024	Minatogawa	1	Reef	Turf	mlstoeltje
I_R_1_3_080224.JPG	8/2/2024	Minatogawa	1	Reef	HC	mlstoeltje
I_R_1_3_080224.JPG	8/2/2024	Minatogawa	1	Reef	HC	mlstoeltje
I_R_1_3_080224.JPG	8/2/2024	Minatogawa	1	Reef	TQS	mlstoeltje
I_R_1_3_080224.JPG	8/2/2024	Minatogawa	1	Reef	TQS	mlstoeltje
I_R_1_3_080224.JPG	8/2/2024	Minatogawa	1	Reef	CCA	mlstoeltje
I_R_1_3_080224.JPG	8/2/2024	Minatogawa	1	Reef	Turf	mlstoeltje
I_R_1_3_080224.JPG	8/2/2024	Minatogawa	1	Reef	Turf	mlstoeltje
I_R_1_3_080224.JPG	8/2/2024	Minatogawa	1	Reef	Turf	mlstoeltje
I_R_1_3_080224.JPG	8/2/2024	Minatogawa	1	Reef	CCA	mlstoeltje
I_R_1_3_080224.JPG	8/2/2024	Minatogawa	1	Reef	Turf	mlstoeltje
I_R_1_4_080224.JPG	8/2/2024	Minatogawa	1	Reef	CCA	xavier
I_R_1_4_080224.JPG	8/2/2024	Minatogawa	1	Reef	Turf	xavier
I_R_1_4_080224.JPG	8/2/2024	Minatogawa	1	Reef	CCA	xavier
I_R_1_4_080224.JPG	8/2/2024	Minatogawa	1	Reef	CCA	xavier
I_R_1_4_080224.JPG	8/2/2024	Minatogawa	1	Reef	HC	xavier
I_R_1_4_080224.JPG	8/2/2024	Minatogawa	1	Reef	TQS	xavier
I_R_1_4_080224.JPG	8/2/2024	Minatogawa	1	Reef	TQS	xavier
I_R_1_4_080224.JPG	8/2/2024	Minatogawa	1	Reef	HC	xavier
I_R_1_4_080224.JPG	8/2/2024	Minatogawa	1	Reef	HC	xavier
I_R_1_4_080224.JPG	8/2/2024	Minatogawa	1	Reef	HC	xavier
I_R_1_4_080224.JPG	8/2/2024	Minatogawa	1	Reef	HC	xavier
I_R_1_4_080224.JPG	8/2/2024	Minatogawa	1	Reef	HC	xavier
I_R_1_4_080224.JPG	8/2/2024	Minatogawa	1	Reef	SP	xavier
I_R_1_4_080224.JPG	8/2/2024	Minatogawa	1	Reef	Turf	xavier
I_R_1_4_080224.JPG	8/2/2024	Minatogawa	1	Reef	CCA	xavier
I_R_1_4_080224.JPG	8/2/2024	Minatogawa	1	Reef	Turf	xavier
I_R_1_4_080224.JPG	8/2/2024	Minatogawa	1	Reef	CCA	xavier
I_R_1_4_080224.JPG	8/2/2024	Minatogawa	1	Reef	Turf	xavier
I_R_1_4_080224.JPG	8/2/2024	Minatogawa	1	Reef	Turf	mlstoeltje
I_R_1_4_080224.JPG	8/2/2024	Minatogawa	1	Reef	CCA	mlstoeltje
I_R_1_4_080224.JPG	8/2/2024	Minatogawa	1	Reef	HC	mlstoeltje
I_R_1_4_080224.JPG	8/2/2024	Minatogawa	1	Reef	CCA	mlstoeltje
I_R_1_4_080224.JPG	8/2/2024	Minatogawa	1	Reef	Turf	mlstoeltje
I_R_1_4_080224.JPG	8/2/2024	Minatogawa	1	Reef	TQS	mlstoeltje
I_R_1_4_080224.JPG	8/2/2024	Minatogawa	1	Reef	Turf	mlstoeltje
I_R_1_4_080224.JPG	8/2/2024	Minatogawa	1	Reef	HC	mlstoeltje
I_R_1_4_080224.JPG	8/2/2024	Minatogawa	1	Reef	Turf	mlstoeltje
I_R_1_4_080224.JPG	8/2/2024	Minatogawa	1	Reef	SP	mlstoeltje
I_R_1_4_080224.JPG	8/2/2024	Minatogawa	1	Reef	Turf	mlstoeltje
I_R_1_4_080224.JPG	8/2/2024	Minatogawa	1	Reef	Turf	mlstoeltje
I_R_1_4_080224.JPG	8/2/2024	Minatogawa	1	Reef	Turf	mlstoeltje
I_R_1_4_080224.JPG	8/2/2024	Minatogawa	1	Reef	TQS	mlstoeltje
I_R_1_4_080224.JPG	8/2/2024	Minatogawa	1	Reef	CCA	mlstoeltje
I_R_1_4_080224.JPG	8/2/2024	Minatogawa	1	Reef	CCA	mlstoeltje
I_R_1_4_080224.JPG	8/2/2024	Minatogawa	1	Reef	SP	mlstoeltje
I_R_1_4_080224.JPG	8/2/2024	Minatogawa	1	Reef	CCA	mlstoeltje
I_R_1_5_080224.JPG	8/2/2024	Minatogawa	1	Reef	Turf	xavier
I_R_1_5_080224.JPG	8/2/2024	Minatogawa	1	Reef	CCA	xavier
I_R_1_5_080224.JPG	8/2/2024	Minatogawa	1	Reef	Turf	xavier
I_R_1_5_080224.JPG	8/2/2024	Minatogawa	1	Reef	Turf	xavier
I_R_1_5_080224.JPG	8/2/2024	Minatogawa	1	Reef	TQS	xavier
I_R_1_5_080224.JPG	8/2/2024	Minatogawa	1	Reef	OI	xavier
I_R_1_5_080224.JPG	8/2/2024	Minatogawa	1	Reef	HC	xavier
I_R_1_5_080224.JPG	8/2/2024	Minatogawa	1	Reef	CCA	xavier
I_R_1_5_080224.JPG	8/2/2024	Minatogawa	1	Reef	Turf	xavier
I_R_1_5_080224.JPG	8/2/2024	Minatogawa	1	Reef	Turf	xavier
I_R_1_5_080224.JPG	8/2/2024	Minatogawa	1	Reef	HC	xavier
I_R_1_5_080224.JPG	8/2/2024	Minatogawa	1	Reef	HC	xavier
I_R_1_5_080224.JPG	8/2/2024	Minatogawa	1	Reef	Turf	xavier
I_R_1_5_080224.JPG	8/2/2024	Minatogawa	1	Reef	Turf	xavier
I_R_1_5_080224.JPG	8/2/2024	Minatogawa	1	Reef	Turf	xavier
I_R_1_5_080224.JPG	8/2/2024	Minatogawa	1	Reef	TQS	xavier
I_R_1_5_080224.JPG	8/2/2024	Minatogawa	1	Reef	TQS	xavier
I_R_1_5_080224.JPG	8/2/2024	Minatogawa	1	Reef	CCA	xavier
I_R_1_5_080224.JPG	8/2/2024	Minatogawa	1	Reef	CCA	mlstoeltje
I_R_1_5_080224.JPG	8/2/2024	Minatogawa	1	Reef	Turf	mlstoeltje
I_R_1_5_080224.JPG	8/2/2024	Minatogawa	1	Reef	CCA	mlstoeltje
I_R_1_5_080224.JPG	8/2/2024	Minatogawa	1	Reef	CCA	mlstoeltje
I_R_1_5_080224.JPG	8/2/2024	Minatogawa	1	Reef	CCA	mlstoeltje
I_R_1_5_080224.JPG	8/2/2024	Minatogawa	1	Reef	CCA	mlstoeltje
I_R_1_5_080224.JPG	8/2/2024	Minatogawa	1	Reef	TQS	mlstoeltje
I_R_1_5_080224.JPG	8/2/2024	Minatogawa	1	Reef	Turf	mlstoeltje
I_R_1_5_080224.JPG	8/2/2024	Minatogawa	1	Reef	Turf	mlstoeltje
I_R_1_5_080224.JPG	8/2/2024	Minatogawa	1	Reef	CCA	mlstoeltje
I_R_1_5_080224.JPG	8/2/2024	Minatogawa	1	Reef	Turf	mlstoeltje
I_R_1_5_080224.JPG	8/2/2024	Minatogawa	1	Reef	CCA	mlstoeltje
I_R_1_5_080224.JPG	8/2/2024	Minatogawa	1	Reef	TQS	mlstoeltje
I_R_1_5_080224.JPG	8/2/2024	Minatogawa	1	Reef	CCA	mlstoeltje
I_R_1_5_080224.JPG	8/2/2024	Minatogawa	1	Reef	Turf	mlstoeltje
I_R_1_5_080224.JPG	8/2/2024	Minatogawa	1	Reef	CCA	mlstoeltje
I_R_1_5_080224.JPG	8/2/2024	Minatogawa	1	Reef	CCA	mlstoeltje
I_R_1_5_080224.JPG	8/2/2024	Minatogawa	1	Reef	CCA	mlstoeltje
I_R_1_6_080224.JPG	8/2/2024	Minatogawa	1	Reef	Turf	xavier
I_R_1_6_080224.JPG	8/2/2024	Minatogawa	1	Reef	Turf	xavier
I_R_1_6_080224.JPG	8/2/2024	Minatogawa	1	Reef	Turf	xavier
I_R_1_6_080224.JPG	8/2/2024	Minatogawa	1	Reef	CCA	xavier
I_R_1_6_080224.JPG	8/2/2024	Minatogawa	1	Reef	Turf	xavier
I_R_1_6_080224.JPG	8/2/2024	Minatogawa	1	Reef	Turf	xavier
I_R_1_6_080224.JPG	8/2/2024	Minatogawa	1	Reef	Turf	xavier
I_R_1_6_080224.JPG	8/2/2024	Minatogawa	1	Reef	Turf	xavier
I_R_1_6_080224.JPG	8/2/2024	Minatogawa	1	Reef	Turf	xavier
I_R_1_6_080224.JPG	8/2/2024	Minatogawa	1	Reef	Turf	xavier
I_R_1_6_080224.JPG	8/2/2024	Minatogawa	1	Reef	Turf	xavier
I_R_1_6_080224.JPG	8/2/2024	Minatogawa	1	Reef	CCA	mlstoeltje
I_R_1_6_080224.JPG	8/2/2024	Minatogawa	1	Reef	Turf	xavier
I_R_1_6_080224.JPG	8/2/2024	Minatogawa	1	Reef	Turf	xavier
I_R_1_6_080224.JPG	8/2/2024	Minatogawa	1	Reef	Turf	xavier
I_R_1_6_080224.JPG	8/2/2024	Minatogawa	1	Reef	Turf	xavier
I_R_1_6_080224.JPG	8/2/2024	Minatogawa	1	Reef	Turf	xavier
I_R_1_6_080224.JPG	8/2/2024	Minatogawa	1	Reef	Turf	xavier
I_R_1_6_080224.JPG	8/2/2024	Minatogawa	1	Reef	CCA	mlstoeltje
I_R_1_6_080224.JPG	8/2/2024	Minatogawa	1	Reef	Turf	mlstoeltje
I_R_1_6_080224.JPG	8/2/2024	Minatogawa	1	Reef	Turf	mlstoeltje
I_R_1_6_080224.JPG	8/2/2024	Minatogawa	1	Reef	TQS	mlstoeltje
I_R_1_6_080224.JPG	8/2/2024	Minatogawa	1	Reef	OI	mlstoeltje
I_R_1_6_080224.JPG	8/2/2024	Minatogawa	1	Reef	Turf	mlstoeltje
I_R_1_6_080224.JPG	8/2/2024	Minatogawa	1	Reef	Turf	mlstoeltje
I_R_1_6_080224.JPG	8/2/2024	Minatogawa	1	Reef	HC	mlstoeltje
I_R_1_6_080224.JPG	8/2/2024	Minatogawa	1	Reef	TQS	mlstoeltje
I_R_1_6_080224.JPG	8/2/2024	Minatogawa	1	Reef	Turf	mlstoeltje
I_R_1_6_080224.JPG	8/2/2024	Minatogawa	1	Reef	Turf	mlstoeltje
I_R_1_6_080224.JPG	8/2/2024	Minatogawa	1	Reef	Turf	mlstoeltje
I_R_1_6_080224.JPG	8/2/2024	Minatogawa	1	Reef	Turf	mlstoeltje
I_R_1_6_080224.JPG	8/2/2024	Minatogawa	1	Reef	TQS	mlstoeltje
I_R_1_6_080224.JPG	8/2/2024	Minatogawa	1	Reef	Turf	mlstoeltje
I_R_1_6_080224.JPG	8/2/2024	Minatogawa	1	Reef	Turf	mlstoeltje
I_R_1_6_080224.JPG	8/2/2024	Minatogawa	1	Reef	TQS	mlstoeltje
I_R_1_6_080224.JPG	8/2/2024	Minatogawa	1	Reef	TQS	mlstoeltje
I_R_2_1_080224.JPG	8/2/2024	Minatogawa	2	Reef	HC	xavier
I_R_2_1_080224.JPG	8/2/2024	Minatogawa	2	Reef	Turf	xavier
I_R_2_1_080224.JPG	8/2/2024	Minatogawa	2	Reef	TQS	xavier
I_R_2_1_080224.JPG	8/2/2024	Minatogawa	2	Reef	Turf	xavier
I_R_2_1_080224.JPG	8/2/2024	Minatogawa	2	Reef	Turf	xavier
I_R_2_1_080224.JPG	8/2/2024	Minatogawa	2	Reef	CCA	xavier
I_R_2_1_080224.JPG	8/2/2024	Minatogawa	2	Reef	Turf	xavier
I_R_2_1_080224.JPG	8/2/2024	Minatogawa	2	Reef	Turf	xavier
I_R_2_1_080224.JPG	8/2/2024	Minatogawa	2	Reef	HC	xavier
I_R_2_1_080224.JPG	8/2/2024	Minatogawa	2	Reef	HC	xavier
I_R_2_1_080224.JPG	8/2/2024	Minatogawa	2	Reef	Turf	xavier
I_R_2_1_080224.JPG	8/2/2024	Minatogawa	2	Reef	Turf	xavier
I_R_2_1_080224.JPG	8/2/2024	Minatogawa	2	Reef	Turf	xavier
I_R_2_1_080224.JPG	8/2/2024	Minatogawa	2	Reef	Turf	xavier
I_R_2_1_080224.JPG	8/2/2024	Minatogawa	2	Reef	Turf	xavier
I_R_2_1_080224.JPG	8/2/2024	Minatogawa	2	Reef	HC	mlstoeltje
I_R_2_1_080224.JPG	8/2/2024	Minatogawa	2	Reef	OI	xavier
I_R_2_1_080224.JPG	8/2/2024	Minatogawa	2	Reef	Turf	xavier
I_R_2_1_080224.JPG	8/2/2024	Minatogawa	2	Reef	CCA	mlstoeltje
I_R_2_1_080224.JPG	8/2/2024	Minatogawa	2	Reef	HC	mlstoeltje
I_R_2_1_080224.JPG	8/2/2024	Minatogawa	2	Reef	Turf	mlstoeltje
I_R_2_1_080224.JPG	8/2/2024	Minatogawa	2	Reef	HC	mlstoeltje
I_R_2_1_080224.JPG	8/2/2024	Minatogawa	2	Reef	Turf	mlstoeltje
I_R_2_1_080224.JPG	8/2/2024	Minatogawa	2	Reef	Turf	mlstoeltje
I_R_2_1_080224.JPG	8/2/2024	Minatogawa	2	Reef	Turf	mlstoeltje
I_R_2_1_080224.JPG	8/2/2024	Minatogawa	2	Reef	TQS	mlstoeltje
I_R_2_1_080224.JPG	8/2/2024	Minatogawa	2	Reef	TQS	mlstoeltje
I_R_2_1_080224.JPG	8/2/2024	Minatogawa	2	Reef	HC	mlstoeltje
I_R_2_1_080224.JPG	8/2/2024	Minatogawa	2	Reef	HC	mlstoeltje
I_R_2_1_080224.JPG	8/2/2024	Minatogawa	2	Reef	HC	mlstoeltje
I_R_2_1_080224.JPG	8/2/2024	Minatogawa	2	Reef	HC	mlstoeltje
I_R_2_1_080224.JPG	8/2/2024	Minatogawa	2	Reef	HC	mlstoeltje
I_R_2_1_080224.JPG	8/2/2024	Minatogawa	2	Reef	Turf	mlstoeltje
I_R_2_1_080224.JPG	8/2/2024	Minatogawa	2	Reef	Turf	mlstoeltje
I_R_2_1_080224.JPG	8/2/2024	Minatogawa	2	Reef	Turf	mlstoeltje
I_R_2_1_080224.JPG	8/2/2024	Minatogawa	2	Reef	Turf	mlstoeltje
I_R_2_2_080224.JPG	8/2/2024	Minatogawa	2	Reef	Turf	xavier
I_R_2_2_080224.JPG	8/2/2024	Minatogawa	2	Reef	TQS	xavier
I_R_2_2_080224.JPG	8/2/2024	Minatogawa	2	Reef	TQS	xavier
I_R_2_2_080224.JPG	8/2/2024	Minatogawa	2	Reef	HC	xavier
I_R_2_2_080224.JPG	8/2/2024	Minatogawa	2	Reef	HC	xavier
I_R_2_2_080224.JPG	8/2/2024	Minatogawa	2	Reef	HC	xavier
I_R_2_2_080224.JPG	8/2/2024	Minatogawa	2	Reef	Turf	xavier
I_R_2_2_080224.JPG	8/2/2024	Minatogawa	2	Reef	Turf	xavier
I_R_2_2_080224.JPG	8/2/2024	Minatogawa	2	Reef	Turf	xavier
I_R_2_2_080224.JPG	8/2/2024	Minatogawa	2	Reef	Turf	xavier
I_R_2_2_080224.JPG	8/2/2024	Minatogawa	2	Reef	Turf	xavier
I_R_2_2_080224.JPG	8/2/2024	Minatogawa	2	Reef	Turf	xavier
I_R_2_2_080224.JPG	8/2/2024	Minatogawa	2	Reef	Turf	xavier
I_R_2_2_080224.JPG	8/2/2024	Minatogawa	2	Reef	CCA	xavier
I_R_2_2_080224.JPG	8/2/2024	Minatogawa	2	Reef	HCB	xavier
I_R_2_2_080224.JPG	8/2/2024	Minatogawa	2	Reef	Turf	xavier
I_R_2_2_080224.JPG	8/2/2024	Minatogawa	2	Reef	TQS	xavier
I_R_2_2_080224.JPG	8/2/2024	Minatogawa	2	Reef	HC	xavier
I_R_2_2_080224.JPG	8/2/2024	Minatogawa	2	Reef	HC	mlstoeltje
I_R_2_2_080224.JPG	8/2/2024	Minatogawa	2	Reef	PAB	mlstoeltje
I_R_2_2_080224.JPG	8/2/2024	Minatogawa	2	Reef	PAB	mlstoeltje
I_R_2_2_080224.JPG	8/2/2024	Minatogawa	2	Reef	PAB	mlstoeltje
I_R_2_2_080224.JPG	8/2/2024	Minatogawa	2	Reef	PAB	mlstoeltje
I_R_2_2_080224.JPG	8/2/2024	Minatogawa	2	Reef	Turf	mlstoeltje
I_R_2_2_080224.JPG	8/2/2024	Minatogawa	2	Reef	HC	mlstoeltje
I_R_2_2_080224.JPG	8/2/2024	Minatogawa	2	Reef	HC	mlstoeltje
I_R_2_2_080224.JPG	8/2/2024	Minatogawa	2	Reef	PA	mlstoeltje
I_R_2_2_080224.JPG	8/2/2024	Minatogawa	2	Reef	CCA	mlstoeltje
I_R_2_2_080224.JPG	8/2/2024	Minatogawa	2	Reef	Turf	mlstoeltje
I_R_2_2_080224.JPG	8/2/2024	Minatogawa	2	Reef	PAB	mlstoeltje
I_R_2_2_080224.JPG	8/2/2024	Minatogawa	2	Reef	TQS	mlstoeltje
I_R_2_2_080224.JPG	8/2/2024	Minatogawa	2	Reef	PA	mlstoeltje
I_R_2_2_080224.JPG	8/2/2024	Minatogawa	2	Reef	PA	mlstoeltje
I_R_2_2_080224.JPG	8/2/2024	Minatogawa	2	Reef	PA	mlstoeltje
I_R_2_2_080224.JPG	8/2/2024	Minatogawa	2	Reef	TQS	mlstoeltje
I_R_2_2_080224.JPG	8/2/2024	Minatogawa	2	Reef	PAB	mlstoeltje
I_R_2_3_080224.JPG	8/2/2024	Minatogawa	2	Reef	Turf	mlstoeltje
I_R_2_3_080224.JPG	8/2/2024	Minatogawa	2	Reef	Turf	mlstoeltje
I_R_2_3_080224.JPG	8/2/2024	Minatogawa	2	Reef	Turf	xavier
I_R_2_3_080224.JPG	8/2/2024	Minatogawa	2	Reef	Turf	xavier
I_R_2_3_080224.JPG	8/2/2024	Minatogawa	2	Reef	CCA	xavier
I_R_2_3_080224.JPG	8/2/2024	Minatogawa	2	Reef	TQS	xavier
I_R_2_3_080224.JPG	8/2/2024	Minatogawa	2	Reef	Turf	xavier
I_R_2_3_080224.JPG	8/2/2024	Minatogawa	2	Reef	Turf	xavier
I_R_2_3_080224.JPG	8/2/2024	Minatogawa	2	Reef	CCA	xavier
I_R_2_3_080224.JPG	8/2/2024	Minatogawa	2	Reef	CCA	xavier
I_R_2_3_080224.JPG	8/2/2024	Minatogawa	2	Reef	Turf	xavier
I_R_2_3_080224.JPG	8/2/2024	Minatogawa	2	Reef	CCA	xavier
I_R_2_3_080224.JPG	8/2/2024	Minatogawa	2	Reef	HC	xavier
I_R_2_3_080224.JPG	8/2/2024	Minatogawa	2	Reef	HC	xavier
I_R_2_3_080224.JPG	8/2/2024	Minatogawa	2	Reef	Turf	xavier
I_R_2_3_080224.JPG	8/2/2024	Minatogawa	2	Reef	SRR	xavier
I_R_2_3_080224.JPG	8/2/2024	Minatogawa	2	Reef	HC	xavier
I_R_2_3_080224.JPG	8/2/2024	Minatogawa	2	Reef	TQS	mlstoeltje
I_R_2_3_080224.JPG	8/2/2024	Minatogawa	2	Reef	HC	mlstoeltje
I_R_2_3_080224.JPG	8/2/2024	Minatogawa	2	Reef	Turf	mlstoeltje
I_R_2_3_080224.JPG	8/2/2024	Minatogawa	2	Reef	TQS	mlstoeltje
I_R_2_3_080224.JPG	8/2/2024	Minatogawa	2	Reef	HC	mlstoeltje
I_R_2_3_080224.JPG	8/2/2024	Minatogawa	2	Reef	CCA	mlstoeltje
I_R_2_3_080224.JPG	8/2/2024	Minatogawa	2	Reef	TQS	mlstoeltje
I_R_2_3_080224.JPG	8/2/2024	Minatogawa	2	Reef	CCA	mlstoeltje
I_R_2_3_080224.JPG	8/2/2024	Minatogawa	2	Reef	HC	mlstoeltje
I_R_2_3_080224.JPG	8/2/2024	Minatogawa	2	Reef	Turf	mlstoeltje
I_R_2_3_080224.JPG	8/2/2024	Minatogawa	2	Reef	HC	mlstoeltje
I_R_2_3_080224.JPG	8/2/2024	Minatogawa	2	Reef	HC	mlstoeltje
I_R_2_3_080224.JPG	8/2/2024	Minatogawa	2	Reef	TQS	mlstoeltje
I_R_2_3_080224.JPG	8/2/2024	Minatogawa	2	Reef	Turf	mlstoeltje
I_R_2_3_080224.JPG	8/2/2024	Minatogawa	2	Reef	CCA	mlstoeltje
I_R_2_3_080224.JPG	8/2/2024	Minatogawa	2	Reef	HC	mlstoeltje
I_R_2_3_080224.JPG	8/2/2024	Minatogawa	2	Reef	HC	mlstoeltje
I_R_2_3_080224.JPG	8/2/2024	Minatogawa	2	Reef	Turf	mlstoeltje
I_R_2_3_080224.JPG	8/2/2024	Minatogawa	2	Reef	HC	mlstoeltje
I_R_2_4_080224.JPG	8/2/2024	Minatogawa	2	Reef	Turf	xavier
I_R_2_4_080224.JPG	8/2/2024	Minatogawa	2	Reef	Turf	xavier
I_R_2_4_080224.JPG	8/2/2024	Minatogawa	2	Reef	HC	xavier
I_R_2_4_080224.JPG	8/2/2024	Minatogawa	2	Reef	HC	xavier
I_R_2_4_080224.JPG	8/2/2024	Minatogawa	2	Reef	CCA	xavier
I_R_2_4_080224.JPG	8/2/2024	Minatogawa	2	Reef	CCA	xavier
I_R_2_4_080224.JPG	8/2/2024	Minatogawa	2	Reef	TQS	xavier
I_R_2_4_080224.JPG	8/2/2024	Minatogawa	2	Reef	CCA	xavier
I_R_2_4_080224.JPG	8/2/2024	Minatogawa	2	Reef	TQS	xavier
I_R_2_4_080224.JPG	8/2/2024	Minatogawa	2	Reef	OI	xavier
I_R_2_4_080224.JPG	8/2/2024	Minatogawa	2	Reef	CCA	xavier
I_R_2_4_080224.JPG	8/2/2024	Minatogawa	2	Reef	HCB	xavier
I_R_2_4_080224.JPG	8/2/2024	Minatogawa	2	Reef	HC	xavier
I_R_2_4_080224.JPG	8/2/2024	Minatogawa	2	Reef	Turf	xavier
I_R_2_4_080224.JPG	8/2/2024	Minatogawa	2	Reef	HC	xavier
I_R_2_4_080224.JPG	8/2/2024	Minatogawa	2	Reef	TQS	xavier
I_R_2_4_080224.JPG	8/2/2024	Minatogawa	2	Reef	CCA	xavier
I_R_2_4_080224.JPG	8/2/2024	Minatogawa	2	Reef	HC	xavier
I_R_2_4_080224.JPG	8/2/2024	Minatogawa	2	Reef	CCA	mlstoeltje
I_R_2_4_080224.JPG	8/2/2024	Minatogawa	2	Reef	HC	mlstoeltje
I_R_2_4_080224.JPG	8/2/2024	Minatogawa	2	Reef	HC	mlstoeltje
I_R_2_4_080224.JPG	8/2/2024	Minatogawa	2	Reef	HC	mlstoeltje
I_R_2_4_080224.JPG	8/2/2024	Minatogawa	2	Reef	CCA	mlstoeltje
I_R_2_4_080224.JPG	8/2/2024	Minatogawa	2	Reef	CCA	mlstoeltje
I_R_2_4_080224.JPG	8/2/2024	Minatogawa	2	Reef	HC	mlstoeltje
I_R_2_4_080224.JPG	8/2/2024	Minatogawa	2	Reef	HC	mlstoeltje
I_R_2_4_080224.JPG	8/2/2024	Minatogawa	2	Reef	Turf	mlstoeltje
I_R_2_4_080224.JPG	8/2/2024	Minatogawa	2	Reef	Turf	mlstoeltje
I_R_2_4_080224.JPG	8/2/2024	Minatogawa	2	Reef	TQS	mlstoeltje
I_R_2_4_080224.JPG	8/2/2024	Minatogawa	2	Reef	TQS	mlstoeltje
I_R_2_4_080224.JPG	8/2/2024	Minatogawa	2	Reef	Turf	mlstoeltje
I_R_2_4_080224.JPG	8/2/2024	Minatogawa	2	Reef	CCA	mlstoeltje
I_R_2_4_080224.JPG	8/2/2024	Minatogawa	2	Reef	CCA	mlstoeltje
I_R_2_4_080224.JPG	8/2/2024	Minatogawa	2	Reef	CCA	mlstoeltje
I_R_2_4_080224.JPG	8/2/2024	Minatogawa	2	Reef	CCA	mlstoeltje
I_R_2_4_080224.JPG	8/2/2024	Minatogawa	2	Reef	CCA	mlstoeltje
I_R_2_5_080224.JPG	8/2/2024	Minatogawa	2	Reef	Turf	xavier
I_R_2_5_080224.JPG	8/2/2024	Minatogawa	2	Reef	OI	xavier
I_R_2_5_080224.JPG	8/2/2024	Minatogawa	2	Reef	Turf	xavier
I_R_2_5_080224.JPG	8/2/2024	Minatogawa	2	Reef	OI	xavier
I_R_2_5_080224.JPG	8/2/2024	Minatogawa	2	Reef	TQS	xavier
I_R_2_5_080224.JPG	8/2/2024	Minatogawa	2	Reef	HC	xavier
I_R_2_5_080224.JPG	8/2/2024	Minatogawa	2	Reef	Turf	xavier
I_R_2_5_080224.JPG	8/2/2024	Minatogawa	2	Reef	CCA	xavier
I_R_2_5_080224.JPG	8/2/2024	Minatogawa	2	Reef	CCA	xavier
I_R_2_5_080224.JPG	8/2/2024	Minatogawa	2	Reef	Turf	xavier
I_R_2_5_080224.JPG	8/2/2024	Minatogawa	2	Reef	HC	xavier
I_R_2_5_080224.JPG	8/2/2024	Minatogawa	2	Reef	TQS	xavier
I_R_2_5_080224.JPG	8/2/2024	Minatogawa	2	Reef	HC	xavier
I_R_2_5_080224.JPG	8/2/2024	Minatogawa	2	Reef	TQS	xavier
I_R_2_5_080224.JPG	8/2/2024	Minatogawa	2	Reef	Turf	xavier
I_R_2_5_080224.JPG	8/2/2024	Minatogawa	2	Reef	TQS	xavier
I_R_2_5_080224.JPG	8/2/2024	Minatogawa	2	Reef	TQS	xavier
I_R_2_5_080224.JPG	8/2/2024	Minatogawa	2	Reef	OI	xavier
I_R_2_5_080224.JPG	8/2/2024	Minatogawa	2	Reef	CCA	mlstoeltje
I_R_2_5_080224.JPG	8/2/2024	Minatogawa	2	Reef	Turf	mlstoeltje
I_R_2_5_080224.JPG	8/2/2024	Minatogawa	2	Reef	HC	mlstoeltje
I_R_2_5_080224.JPG	8/2/2024	Minatogawa	2	Reef	HC	mlstoeltje
I_R_2_5_080224.JPG	8/2/2024	Minatogawa	2	Reef	HC	mlstoeltje
I_R_2_5_080224.JPG	8/2/2024	Minatogawa	2	Reef	HC	mlstoeltje
I_R_2_5_080224.JPG	8/2/2024	Minatogawa	2	Reef	TQS	mlstoeltje
I_R_2_5_080224.JPG	8/2/2024	Minatogawa	2	Reef	SP	mlstoeltje
I_R_2_5_080224.JPG	8/2/2024	Minatogawa	2	Reef	CCA	mlstoeltje
I_R_2_5_080224.JPG	8/2/2024	Minatogawa	2	Reef	Turf	mlstoeltje
I_R_2_5_080224.JPG	8/2/2024	Minatogawa	2	Reef	HC	mlstoeltje
I_R_2_5_080224.JPG	8/2/2024	Minatogawa	2	Reef	HC	mlstoeltje
I_R_2_5_080224.JPG	8/2/2024	Minatogawa	2	Reef	TQS	mlstoeltje
I_R_2_5_080224.JPG	8/2/2024	Minatogawa	2	Reef	CCA	mlstoeltje
I_R_2_5_080224.JPG	8/2/2024	Minatogawa	2	Reef	CCA	mlstoeltje
I_R_2_5_080224.JPG	8/2/2024	Minatogawa	2	Reef	HC	mlstoeltje
I_R_2_5_080224.JPG	8/2/2024	Minatogawa	2	Reef	HC	mlstoeltje
I_R_2_5_080224.JPG	8/2/2024	Minatogawa	2	Reef	HC	mlstoeltje
I_R_2_6_080224.JPG	8/2/2024	Minatogawa	2	Reef	CCA	xavier
I_R_2_6_080224.JPG	8/2/2024	Minatogawa	2	Reef	HCB	xavier
I_R_2_6_080224.JPG	8/2/2024	Minatogawa	2	Reef	Turf	xavier
I_R_2_6_080224.JPG	8/2/2024	Minatogawa	2	Reef	CCA	xavier
I_R_2_6_080224.JPG	8/2/2024	Minatogawa	2	Reef	Turf	xavier
I_R_2_6_080224.JPG	8/2/2024	Minatogawa	2	Reef	CCA	xavier
I_R_2_6_080224.JPG	8/2/2024	Minatogawa	2	Reef	Turf	xavier
I_R_2_6_080224.JPG	8/2/2024	Minatogawa	2	Reef	Turf	xavier
I_R_2_6_080224.JPG	8/2/2024	Minatogawa	2	Reef	Turf	xavier
I_R_2_6_080224.JPG	8/2/2024	Minatogawa	2	Reef	HC	xavier
I_R_2_6_080224.JPG	8/2/2024	Minatogawa	2	Reef	HC	xavier
I_R_2_6_080224.JPG	8/2/2024	Minatogawa	2	Reef	Turf	xavier
I_R_2_6_080224.JPG	8/2/2024	Minatogawa	2	Reef	Turf	xavier
I_R_2_6_080224.JPG	8/2/2024	Minatogawa	2	Reef	CCA	xavier
I_R_2_6_080224.JPG	8/2/2024	Minatogawa	2	Reef	HC	xavier
I_R_2_6_080224.JPG	8/2/2024	Minatogawa	2	Reef	TQS	xavier
I_R_2_6_080224.JPG	8/2/2024	Minatogawa	2	Reef	CCA	xavier
I_R_2_6_080224.JPG	8/2/2024	Minatogawa	2	Reef	Turf	xavier
I_R_2_6_080224.JPG	8/2/2024	Minatogawa	2	Reef	Turf	mlstoeltje
I_R_2_6_080224.JPG	8/2/2024	Minatogawa	2	Reef	Turf	mlstoeltje
I_R_2_6_080224.JPG	8/2/2024	Minatogawa	2	Reef	Turf	mlstoeltje
I_R_2_6_080224.JPG	8/2/2024	Minatogawa	2	Reef	Turf	mlstoeltje
I_R_2_6_080224.JPG	8/2/2024	Minatogawa	2	Reef	CCA	mlstoeltje
I_R_2_6_080224.JPG	8/2/2024	Minatogawa	2	Reef	HC	mlstoeltje
I_R_2_6_080224.JPG	8/2/2024	Minatogawa	2	Reef	HC	mlstoeltje
I_R_2_6_080224.JPG	8/2/2024	Minatogawa	2	Reef	HC	mlstoeltje
I_R_2_6_080224.JPG	8/2/2024	Minatogawa	2	Reef	Turf	mlstoeltje
I_R_2_6_080224.JPG	8/2/2024	Minatogawa	2	Reef	TQS	mlstoeltje
I_R_2_6_080224.JPG	8/2/2024	Minatogawa	2	Reef	TQS	mlstoeltje
I_R_2_6_080224.JPG	8/2/2024	Minatogawa	2	Reef	Turf	mlstoeltje
I_R_2_6_080224.JPG	8/2/2024	Minatogawa	2	Reef	HC	mlstoeltje
I_R_2_6_080224.JPG	8/2/2024	Minatogawa	2	Reef	HC	mlstoeltje
I_R_2_6_080224.JPG	8/2/2024	Minatogawa	2	Reef	HC	mlstoeltje
I_R_2_6_080224.JPG	8/2/2024	Minatogawa	2	Reef	CCA	mlstoeltje
I_R_2_6_080224.JPG	8/2/2024	Minatogawa	2	Reef	TQS	mlstoeltje
I_R_2_6_080224.JPG	8/2/2024	Minatogawa	2	Reef	HC	mlstoeltje
I_R_3_1_081324.JPG	8/13/2024	Minatogawa	3	Reef	HCB	xavier
I_R_3_1_081324.JPG	8/13/2024	Minatogawa	3	Reef	HCB	xavier
I_R_3_1_081324.JPG	8/13/2024	Minatogawa	3	Reef	HCB	xavier
I_R_3_1_081324.JPG	8/13/2024	Minatogawa	3	Reef	HCB	xavier
I_R_3_1_081324.JPG	8/13/2024	Minatogawa	3	Reef	HCB	xavier
I_R_3_1_081324.JPG	8/13/2024	Minatogawa	3	Reef	HCB	xavier
I_R_3_1_081324.JPG	8/13/2024	Minatogawa	3	Reef	HCB	xavier
I_R_3_1_081324.JPG	8/13/2024	Minatogawa	3	Reef	HCB	xavier
I_R_3_1_081324.JPG	8/13/2024	Minatogawa	3	Reef	HCB	xavier
I_R_3_1_081324.JPG	8/13/2024	Minatogawa	3	Reef	HCB	xavier
I_R_3_1_081324.JPG	8/13/2024	Minatogawa	3	Reef	CCA	xavier
I_R_3_1_081324.JPG	8/13/2024	Minatogawa	3	Reef	Turf	xavier
I_R_3_1_081324.JPG	8/13/2024	Minatogawa	3	Reef	CCA	xavier
I_R_3_1_081324.JPG	8/13/2024	Minatogawa	3	Reef	TQS	xavier
I_R_3_1_081324.JPG	8/13/2024	Minatogawa	3	Reef	HCB	xavier
I_R_3_1_081324.JPG	8/13/2024	Minatogawa	3	Reef	TQS	xavier
I_R_3_1_081324.JPG	8/13/2024	Minatogawa	3	Reef	CCA	xavier
I_R_3_1_081324.JPG	8/13/2024	Minatogawa	3	Reef	CCA	xavier
I_R_3_1_081324.JPG	8/13/2024	Minatogawa	3	Reef	CCA	mlstoeltje
I_R_3_1_081324.JPG	8/13/2024	Minatogawa	3	Reef	HCB	mlstoeltje
I_R_3_1_081324.JPG	8/13/2024	Minatogawa	3	Reef	HCB	mlstoeltje
I_R_3_1_081324.JPG	8/13/2024	Minatogawa	3	Reef	HCB	mlstoeltje
I_R_3_1_081324.JPG	8/13/2024	Minatogawa	3	Reef	HCB	mlstoeltje
I_R_3_1_081324.JPG	8/13/2024	Minatogawa	3	Reef	TQS	mlstoeltje
I_R_3_1_081324.JPG	8/13/2024	Minatogawa	3	Reef	HCB	mlstoeltje
I_R_3_1_081324.JPG	8/13/2024	Minatogawa	3	Reef	CCA	mlstoeltje
I_R_3_1_081324.JPG	8/13/2024	Minatogawa	3	Reef	HCB	mlstoeltje
I_R_3_1_081324.JPG	8/13/2024	Minatogawa	3	Reef	HCB	mlstoeltje
I_R_3_1_081324.JPG	8/13/2024	Minatogawa	3	Reef	Turf	mlstoeltje
I_R_3_1_081324.JPG	8/13/2024	Minatogawa	3	Reef	CCA	mlstoeltje
I_R_3_1_081324.JPG	8/13/2024	Minatogawa	3	Reef	TQS	mlstoeltje
I_R_3_1_081324.JPG	8/13/2024	Minatogawa	3	Reef	CCA	mlstoeltje
I_R_3_1_081324.JPG	8/13/2024	Minatogawa	3	Reef	HCB	mlstoeltje
I_R_3_1_081324.JPG	8/13/2024	Minatogawa	3	Reef	HCB	mlstoeltje
I_R_3_1_081324.JPG	8/13/2024	Minatogawa	3	Reef	Turf	mlstoeltje
I_R_3_1_081324.JPG	8/13/2024	Minatogawa	3	Reef	TQS	mlstoeltje
I_R_3_2_081324.JPG	8/13/2024	Minatogawa	3	Reef	TQS	mlstoeltje
I_R_3_2_081324.JPG	8/13/2024	Minatogawa	3	Reef	Turf	xavier
I_R_3_2_081324.JPG	8/13/2024	Minatogawa	3	Reef	SRR	xavier
I_R_3_2_081324.JPG	8/13/2024	Minatogawa	3	Reef	CCA	xavier
I_R_3_2_081324.JPG	8/13/2024	Minatogawa	3	Reef	SRR	xavier
I_R_3_2_081324.JPG	8/13/2024	Minatogawa	3	Reef	HCB	xavier
I_R_3_2_081324.JPG	8/13/2024	Minatogawa	3	Reef	HCB	xavier
I_R_3_2_081324.JPG	8/13/2024	Minatogawa	3	Reef	Turf	xavier
I_R_3_2_081324.JPG	8/13/2024	Minatogawa	3	Reef	Turf	xavier
I_R_3_2_081324.JPG	8/13/2024	Minatogawa	3	Reef	Turf	xavier
I_R_3_2_081324.JPG	8/13/2024	Minatogawa	3	Reef	Turf	xavier
I_R_3_2_081324.JPG	8/13/2024	Minatogawa	3	Reef	CCA	xavier
I_R_3_2_081324.JPG	8/13/2024	Minatogawa	3	Reef	HCB	xavier
I_R_3_2_081324.JPG	8/13/2024	Minatogawa	3	Reef	Turf	xavier
I_R_3_2_081324.JPG	8/13/2024	Minatogawa	3	Reef	Turf	xavier
I_R_3_2_081324.JPG	8/13/2024	Minatogawa	3	Reef	Turf	xavier
I_R_3_2_081324.JPG	8/13/2024	Minatogawa	3	Reef	Turf	xavier
I_R_3_2_081324.JPG	8/13/2024	Minatogawa	3	Reef	Turf	xavier
I_R_3_2_081324.JPG	8/13/2024	Minatogawa	3	Reef	HCB	mlstoeltje
I_R_3_2_081324.JPG	8/13/2024	Minatogawa	3	Reef	CCA	mlstoeltje
I_R_3_2_081324.JPG	8/13/2024	Minatogawa	3	Reef	HCB	mlstoeltje
I_R_3_2_081324.JPG	8/13/2024	Minatogawa	3	Reef	TQS	mlstoeltje
I_R_3_2_081324.JPG	8/13/2024	Minatogawa	3	Reef	Turf	mlstoeltje
I_R_3_2_081324.JPG	8/13/2024	Minatogawa	3	Reef	Turf	mlstoeltje
I_R_3_2_081324.JPG	8/13/2024	Minatogawa	3	Reef	CCA	mlstoeltje
I_R_3_2_081324.JPG	8/13/2024	Minatogawa	3	Reef	Turf	mlstoeltje
I_R_3_2_081324.JPG	8/13/2024	Minatogawa	3	Reef	CCA	mlstoeltje
I_R_3_2_081324.JPG	8/13/2024	Minatogawa	3	Reef	CCA	mlstoeltje
I_R_3_2_081324.JPG	8/13/2024	Minatogawa	3	Reef	TQS	mlstoeltje
I_R_3_2_081324.JPG	8/13/2024	Minatogawa	3	Reef	HCB	mlstoeltje
I_R_3_2_081324.JPG	8/13/2024	Minatogawa	3	Reef	Turf	mlstoeltje
I_R_3_2_081324.JPG	8/13/2024	Minatogawa	3	Reef	HCB	mlstoeltje
I_R_3_2_081324.JPG	8/13/2024	Minatogawa	3	Reef	HCB	mlstoeltje
I_R_3_2_081324.JPG	8/13/2024	Minatogawa	3	Reef	HCB	mlstoeltje
I_R_3_2_081324.JPG	8/13/2024	Minatogawa	3	Reef	HCB	mlstoeltje
I_R_3_2_081324.JPG	8/13/2024	Minatogawa	3	Reef	TQS	mlstoeltje
I_R_3_3_081324.JPG	8/13/2024	Minatogawa	3	Reef	CCA	xavier
I_R_3_3_081324.JPG	8/13/2024	Minatogawa	3	Reef	CCA	xavier
I_R_3_3_081324.JPG	8/13/2024	Minatogawa	3	Reef	Turf	xavier
I_R_3_3_081324.JPG	8/13/2024	Minatogawa	3	Reef	CCA	xavier
I_R_3_3_081324.JPG	8/13/2024	Minatogawa	3	Reef	Turf	xavier
I_R_3_3_081324.JPG	8/13/2024	Minatogawa	3	Reef	CCA	xavier
I_R_3_3_081324.JPG	8/13/2024	Minatogawa	3	Reef	Turf	xavier
I_R_3_3_081324.JPG	8/13/2024	Minatogawa	3	Reef	CCA	xavier
I_R_3_3_081324.JPG	8/13/2024	Minatogawa	3	Reef	Turf	xavier
I_R_3_3_081324.JPG	8/13/2024	Minatogawa	3	Reef	HCB	xavier
I_R_3_3_081324.JPG	8/13/2024	Minatogawa	3	Reef	CCA	xavier
I_R_3_3_081324.JPG	8/13/2024	Minatogawa	3	Reef	HCB	xavier
I_R_3_3_081324.JPG	8/13/2024	Minatogawa	3	Reef	Turf	xavier
I_R_3_3_081324.JPG	8/13/2024	Minatogawa	3	Reef	Turf	xavier
I_R_3_3_081324.JPG	8/13/2024	Minatogawa	3	Reef	CCA	xavier
I_R_3_3_081324.JPG	8/13/2024	Minatogawa	3	Reef	Turf	xavier
I_R_3_3_081324.JPG	8/13/2024	Minatogawa	3	Reef	CCA	xavier
I_R_3_3_081324.JPG	8/13/2024	Minatogawa	3	Reef	Turf	xavier
I_R_3_3_081324.JPG	8/13/2024	Minatogawa	3	Reef	CCA	mlstoeltje
I_R_3_3_081324.JPG	8/13/2024	Minatogawa	3	Reef	Turf	mlstoeltje
I_R_3_3_081324.JPG	8/13/2024	Minatogawa	3	Reef	CCA	mlstoeltje
I_R_3_3_081324.JPG	8/13/2024	Minatogawa	3	Reef	CCA	mlstoeltje
I_R_3_3_081324.JPG	8/13/2024	Minatogawa	3	Reef	CCA	mlstoeltje
I_R_3_3_081324.JPG	8/13/2024	Minatogawa	3	Reef	Turf	mlstoeltje
I_R_3_3_081324.JPG	8/13/2024	Minatogawa	3	Reef	CCA	mlstoeltje
I_R_3_3_081324.JPG	8/13/2024	Minatogawa	3	Reef	Turf	mlstoeltje
I_R_3_3_081324.JPG	8/13/2024	Minatogawa	3	Reef	Turf	mlstoeltje
I_R_3_3_081324.JPG	8/13/2024	Minatogawa	3	Reef	CCA	mlstoeltje
I_R_3_3_081324.JPG	8/13/2024	Minatogawa	3	Reef	TQS	mlstoeltje
I_R_3_3_081324.JPG	8/13/2024	Minatogawa	3	Reef	CCA	mlstoeltje
I_R_3_3_081324.JPG	8/13/2024	Minatogawa	3	Reef	Turf	mlstoeltje
I_R_3_3_081324.JPG	8/13/2024	Minatogawa	3	Reef	Turf	mlstoeltje
I_R_3_3_081324.JPG	8/13/2024	Minatogawa	3	Reef	TQS	mlstoeltje
I_R_3_3_081324.JPG	8/13/2024	Minatogawa	3	Reef	Turf	mlstoeltje
I_R_3_3_081324.JPG	8/13/2024	Minatogawa	3	Reef	Turf	mlstoeltje
I_R_3_3_081324.JPG	8/13/2024	Minatogawa	3	Reef	Turf	mlstoeltje
I_R_3_4_081324.JPG	8/13/2024	Minatogawa	3	Reef	Turf	xavier
I_R_3_4_081324.JPG	8/13/2024	Minatogawa	3	Reef	Turf	xavier
I_R_3_4_081324.JPG	8/13/2024	Minatogawa	3	Reef	Turf	xavier
I_R_3_4_081324.JPG	8/13/2024	Minatogawa	3	Reef	HCB	xavier
I_R_3_4_081324.JPG	8/13/2024	Minatogawa	3	Reef	HCB	xavier
I_R_3_4_081324.JPG	8/13/2024	Minatogawa	3	Reef	Turf	xavier
I_R_3_4_081324.JPG	8/13/2024	Minatogawa	3	Reef	CCA	xavier
I_R_3_4_081324.JPG	8/13/2024	Minatogawa	3	Reef	Turf	xavier
I_R_3_4_081324.JPG	8/13/2024	Minatogawa	3	Reef	Turf	xavier
I_R_3_4_081324.JPG	8/13/2024	Minatogawa	3	Reef	Turf	xavier
I_R_3_4_081324.JPG	8/13/2024	Minatogawa	3	Reef	Turf	xavier
I_R_3_4_081324.JPG	8/13/2024	Minatogawa	3	Reef	Turf	xavier
I_R_3_4_081324.JPG	8/13/2024	Minatogawa	3	Reef	Turf	xavier
I_R_3_4_081324.JPG	8/13/2024	Minatogawa	3	Reef	HC	xavier
I_R_3_4_081324.JPG	8/13/2024	Minatogawa	3	Reef	Turf	xavier
I_R_3_4_081324.JPG	8/13/2024	Minatogawa	3	Reef	CCA	xavier
I_R_3_4_081324.JPG	8/13/2024	Minatogawa	3	Reef	Turf	xavier
I_R_3_4_081324.JPG	8/13/2024	Minatogawa	3	Reef	CCA	xavier
I_R_3_4_081324.JPG	8/13/2024	Minatogawa	3	Reef	Turf	mlstoeltje
I_R_3_4_081324.JPG	8/13/2024	Minatogawa	3	Reef	Turf	mlstoeltje
I_R_3_4_081324.JPG	8/13/2024	Minatogawa	3	Reef	HCB	mlstoeltje
I_R_3_4_081324.JPG	8/13/2024	Minatogawa	3	Reef	HCB	mlstoeltje
I_R_3_4_081324.JPG	8/13/2024	Minatogawa	3	Reef	HCB	mlstoeltje
I_R_3_4_081324.JPG	8/13/2024	Minatogawa	3	Reef	Turf	mlstoeltje
I_R_3_4_081324.JPG	8/13/2024	Minatogawa	3	Reef	Turf	mlstoeltje
I_R_3_4_081324.JPG	8/13/2024	Minatogawa	3	Reef	Turf	mlstoeltje
I_R_3_4_081324.JPG	8/13/2024	Minatogawa	3	Reef	Turf	mlstoeltje
I_R_3_4_081324.JPG	8/13/2024	Minatogawa	3	Reef	Turf	mlstoeltje
I_R_3_4_081324.JPG	8/13/2024	Minatogawa	3	Reef	Turf	mlstoeltje
I_R_3_4_081324.JPG	8/13/2024	Minatogawa	3	Reef	TQS	mlstoeltje
I_R_3_4_081324.JPG	8/13/2024	Minatogawa	3	Reef	Turf	mlstoeltje
I_R_3_4_081324.JPG	8/13/2024	Minatogawa	3	Reef	Turf	mlstoeltje
I_R_3_4_081324.JPG	8/13/2024	Minatogawa	3	Reef	Turf	mlstoeltje
I_R_3_4_081324.JPG	8/13/2024	Minatogawa	3	Reef	Turf	mlstoeltje
I_R_3_4_081324.JPG	8/13/2024	Minatogawa	3	Reef	TQS	mlstoeltje
I_R_3_4_081324.JPG	8/13/2024	Minatogawa	3	Reef	TQS	mlstoeltje
I_R_3_5_081324.JPG	8/13/2024	Minatogawa	3	Reef	TQS	mlstoeltje
I_R_3_5_081324.JPG	8/13/2024	Minatogawa	3	Reef	Turf	xavier
I_R_3_5_081324.JPG	8/13/2024	Minatogawa	3	Reef	CCA	xavier
I_R_3_5_081324.JPG	8/13/2024	Minatogawa	3	Reef	Turf	xavier
I_R_3_5_081324.JPG	8/13/2024	Minatogawa	3	Reef	TQS	xavier
I_R_3_5_081324.JPG	8/13/2024	Minatogawa	3	Reef	TQS	xavier
I_R_3_5_081324.JPG	8/13/2024	Minatogawa	3	Reef	CCA	xavier
I_R_3_5_081324.JPG	8/13/2024	Minatogawa	3	Reef	HCB	xavier
I_R_3_5_081324.JPG	8/13/2024	Minatogawa	3	Reef	CCA	xavier
I_R_3_5_081324.JPG	8/13/2024	Minatogawa	3	Reef	CCA	xavier
I_R_3_5_081324.JPG	8/13/2024	Minatogawa	3	Reef	CCA	xavier
I_R_3_5_081324.JPG	8/13/2024	Minatogawa	3	Reef	CCA	xavier
I_R_3_5_081324.JPG	8/13/2024	Minatogawa	3	Reef	HCB	xavier
I_R_3_5_081324.JPG	8/13/2024	Minatogawa	3	Reef	HCB	xavier
I_R_3_5_081324.JPG	8/13/2024	Minatogawa	3	Reef	HCB	xavier
I_R_3_5_081324.JPG	8/13/2024	Minatogawa	3	Reef	HCB	xavier
I_R_3_5_081324.JPG	8/13/2024	Minatogawa	3	Reef	HCB	xavier
I_R_3_5_081324.JPG	8/13/2024	Minatogawa	3	Reef	CCA	xavier
I_R_3_5_081324.JPG	8/13/2024	Minatogawa	3	Reef	CCA	mlstoeltje
I_R_3_5_081324.JPG	8/13/2024	Minatogawa	3	Reef	HCB	mlstoeltje
I_R_3_5_081324.JPG	8/13/2024	Minatogawa	3	Reef	HCB	mlstoeltje
I_R_3_5_081324.JPG	8/13/2024	Minatogawa	3	Reef	HCB	mlstoeltje
I_R_3_5_081324.JPG	8/13/2024	Minatogawa	3	Reef	HCB	mlstoeltje
I_R_3_5_081324.JPG	8/13/2024	Minatogawa	3	Reef	Turf	mlstoeltje
I_R_3_5_081324.JPG	8/13/2024	Minatogawa	3	Reef	CCA	mlstoeltje
I_R_3_5_081324.JPG	8/13/2024	Minatogawa	3	Reef	CCA	mlstoeltje
I_R_3_5_081324.JPG	8/13/2024	Minatogawa	3	Reef	CCA	mlstoeltje
I_R_3_5_081324.JPG	8/13/2024	Minatogawa	3	Reef	CCA	mlstoeltje
I_R_3_5_081324.JPG	8/13/2024	Minatogawa	3	Reef	Turf	mlstoeltje
I_R_3_5_081324.JPG	8/13/2024	Minatogawa	3	Reef	Turf	mlstoeltje
I_R_3_5_081324.JPG	8/13/2024	Minatogawa	3	Reef	HC	mlstoeltje
I_R_3_5_081324.JPG	8/13/2024	Minatogawa	3	Reef	Turf	mlstoeltje
I_R_3_5_081324.JPG	8/13/2024	Minatogawa	3	Reef	CCA	mlstoeltje
I_R_3_5_081324.JPG	8/13/2024	Minatogawa	3	Reef	Turf	mlstoeltje
I_R_3_5_081324.JPG	8/13/2024	Minatogawa	3	Reef	Turf	mlstoeltje
I_R_3_5_081324.JPG	8/13/2024	Minatogawa	3	Reef	CCA	mlstoeltje
I_R_3_6_081324.JPG	8/13/2024	Minatogawa	3	Reef	CCA	xavier
I_R_3_6_081324.JPG	8/13/2024	Minatogawa	3	Reef	TQS	xavier
I_R_3_6_081324.JPG	8/13/2024	Minatogawa	3	Reef	CCA	xavier
I_R_3_6_081324.JPG	8/13/2024	Minatogawa	3	Reef	Turf	xavier
I_R_3_6_081324.JPG	8/13/2024	Minatogawa	3	Reef	TQS	xavier
I_R_3_6_081324.JPG	8/13/2024	Minatogawa	3	Reef	Turf	xavier
I_R_3_6_081324.JPG	8/13/2024	Minatogawa	3	Reef	Turf	xavier
I_R_3_6_081324.JPG	8/13/2024	Minatogawa	3	Reef	Turf	xavier
I_R_3_6_081324.JPG	8/13/2024	Minatogawa	3	Reef	SP	xavier
I_R_3_6_081324.JPG	8/13/2024	Minatogawa	3	Reef	CCA	xavier
I_R_3_6_081324.JPG	8/13/2024	Minatogawa	3	Reef	HCB	xavier
I_R_3_6_081324.JPG	8/13/2024	Minatogawa	3	Reef	CCA	xavier
I_R_3_6_081324.JPG	8/13/2024	Minatogawa	3	Reef	CCA	xavier
I_R_3_6_081324.JPG	8/13/2024	Minatogawa	3	Reef	Turf	xavier
I_R_3_6_081324.JPG	8/13/2024	Minatogawa	3	Reef	CCA	xavier
I_R_3_6_081324.JPG	8/13/2024	Minatogawa	3	Reef	CCA	xavier
I_R_3_6_081324.JPG	8/13/2024	Minatogawa	3	Reef	CCA	xavier
I_R_3_6_081324.JPG	8/13/2024	Minatogawa	3	Reef	CCA	xavier
I_R_3_6_081324.JPG	8/13/2024	Minatogawa	3	Reef	Turf	mlstoeltje
I_R_3_6_081324.JPG	8/13/2024	Minatogawa	3	Reef	CCA	mlstoeltje
I_R_3_6_081324.JPG	8/13/2024	Minatogawa	3	Reef	Turf	mlstoeltje
I_R_3_6_081324.JPG	8/13/2024	Minatogawa	3	Reef	CCA	mlstoeltje
I_R_3_6_081324.JPG	8/13/2024	Minatogawa	3	Reef	TQS	mlstoeltje
I_R_3_6_081324.JPG	8/13/2024	Minatogawa	3	Reef	CCA	mlstoeltje
I_R_3_6_081324.JPG	8/13/2024	Minatogawa	3	Reef	CCA	mlstoeltje
I_R_3_6_081324.JPG	8/13/2024	Minatogawa	3	Reef	CCA	mlstoeltje
I_R_3_6_081324.JPG	8/13/2024	Minatogawa	3	Reef	CCA	mlstoeltje
I_R_3_6_081324.JPG	8/13/2024	Minatogawa	3	Reef	CCA	mlstoeltje
I_R_3_6_081324.JPG	8/13/2024	Minatogawa	3	Reef	CCA	mlstoeltje
I_R_3_6_081324.JPG	8/13/2024	Minatogawa	3	Reef	Turf	mlstoeltje
I_R_3_6_081324.JPG	8/13/2024	Minatogawa	3	Reef	TQS	mlstoeltje
I_R_3_6_081324.JPG	8/13/2024	Minatogawa	3	Reef	CCA	mlstoeltje
I_R_3_6_081324.JPG	8/13/2024	Minatogawa	3	Reef	HC	mlstoeltje
I_R_3_6_081324.JPG	8/13/2024	Minatogawa	3	Reef	Turf	mlstoeltje
I_R_3_6_081324.JPG	8/13/2024	Minatogawa	3	Reef	Turf	mlstoeltje
I_R_3_6_081324.JPG	8/13/2024	Minatogawa	3	Reef	CCA	mlstoeltje
I_R_4_1_081324.JPG	8/13/2024	Minatogawa	4	Reef	TQS	xavier
I_R_4_1_081324.JPG	8/13/2024	Minatogawa	4	Reef	Turf	xavier
I_R_4_1_081324.JPG	8/13/2024	Minatogawa	4	Reef	CCA	xavier
I_R_4_1_081324.JPG	8/13/2024	Minatogawa	4	Reef	Turf	xavier
I_R_4_1_081324.JPG	8/13/2024	Minatogawa	4	Reef	Turf	xavier
I_R_4_1_081324.JPG	8/13/2024	Minatogawa	4	Reef	Turf	xavier
I_R_4_1_081324.JPG	8/13/2024	Minatogawa	4	Reef	Turf	xavier
I_R_4_1_081324.JPG	8/13/2024	Minatogawa	4	Reef	Turf	xavier
I_R_4_1_081324.JPG	8/13/2024	Minatogawa	4	Reef	Turf	xavier
I_R_4_1_081324.JPG	8/13/2024	Minatogawa	4	Reef	HCB	xavier
I_R_4_1_081324.JPG	8/13/2024	Minatogawa	4	Reef	HCB	xavier
I_R_4_1_081324.JPG	8/13/2024	Minatogawa	4	Reef	TQS	xavier
I_R_4_1_081324.JPG	8/13/2024	Minatogawa	4	Reef	CCA	xavier
I_R_4_1_081324.JPG	8/13/2024	Minatogawa	4	Reef	Turf	xavier
I_R_4_1_081324.JPG	8/13/2024	Minatogawa	4	Reef	Turf	xavier
I_R_4_1_081324.JPG	8/13/2024	Minatogawa	4	Reef	Turf	xavier
I_R_4_1_081324.JPG	8/13/2024	Minatogawa	4	Reef	Turf	xavier
I_R_4_1_081324.JPG	8/13/2024	Minatogawa	4	Reef	Turf	xavier
I_R_4_1_081324.JPG	8/13/2024	Minatogawa	4	Reef	CCA	mlstoeltje
I_R_4_1_081324.JPG	8/13/2024	Minatogawa	4	Reef	Turf	mlstoeltje
I_R_4_1_081324.JPG	8/13/2024	Minatogawa	4	Reef	Turf	mlstoeltje
I_R_4_1_081324.JPG	8/13/2024	Minatogawa	4	Reef	CCA	mlstoeltje
I_R_4_1_081324.JPG	8/13/2024	Minatogawa	4	Reef	Turf	mlstoeltje
I_R_4_1_081324.JPG	8/13/2024	Minatogawa	4	Reef	CCA	mlstoeltje
I_R_4_1_081324.JPG	8/13/2024	Minatogawa	4	Reef	CCA	mlstoeltje
I_R_4_1_081324.JPG	8/13/2024	Minatogawa	4	Reef	HCB	mlstoeltje
I_R_4_1_081324.JPG	8/13/2024	Minatogawa	4	Reef	CCA	mlstoeltje
I_R_4_1_081324.JPG	8/13/2024	Minatogawa	4	Reef	CCA	mlstoeltje
I_R_4_1_081324.JPG	8/13/2024	Minatogawa	4	Reef	CCA	mlstoeltje
I_R_4_1_081324.JPG	8/13/2024	Minatogawa	4	Reef	CCA	mlstoeltje
I_R_4_1_081324.JPG	8/13/2024	Minatogawa	4	Reef	HCB	mlstoeltje
I_R_4_1_081324.JPG	8/13/2024	Minatogawa	4	Reef	HCB	mlstoeltje
I_R_4_1_081324.JPG	8/13/2024	Minatogawa	4	Reef	CCA	mlstoeltje
I_R_4_1_081324.JPG	8/13/2024	Minatogawa	4	Reef	TQS	mlstoeltje
I_R_4_1_081324.JPG	8/13/2024	Minatogawa	4	Reef	HCB	mlstoeltje
I_R_4_1_081324.JPG	8/13/2024	Minatogawa	4	Reef	HCB	mlstoeltje
I_R_4_2_081324.JPG	8/13/2024	Minatogawa	4	Reef	Turf	xavier
I_R_4_2_081324.JPG	8/13/2024	Minatogawa	4	Reef	CCA	xavier
I_R_4_2_081324.JPG	8/13/2024	Minatogawa	4	Reef	Turf	xavier
I_R_4_2_081324.JPG	8/13/2024	Minatogawa	4	Reef	Turf	xavier
I_R_4_2_081324.JPG	8/13/2024	Minatogawa	4	Reef	HCB	xavier
I_R_4_2_081324.JPG	8/13/2024	Minatogawa	4	Reef	HCB	xavier
I_R_4_2_081324.JPG	8/13/2024	Minatogawa	4	Reef	HCB	xavier
I_R_4_2_081324.JPG	8/13/2024	Minatogawa	4	Reef	CCA	xavier
I_R_4_2_081324.JPG	8/13/2024	Minatogawa	4	Reef	Turf	xavier
I_R_4_2_081324.JPG	8/13/2024	Minatogawa	4	Reef	CCA	xavier
I_R_4_2_081324.JPG	8/13/2024	Minatogawa	4	Reef	Turf	xavier
I_R_4_2_081324.JPG	8/13/2024	Minatogawa	4	Reef	HCB	xavier
I_R_4_2_081324.JPG	8/13/2024	Minatogawa	4	Reef	HCB	xavier
I_R_4_2_081324.JPG	8/13/2024	Minatogawa	4	Reef	HCB	xavier
I_R_4_2_081324.JPG	8/13/2024	Minatogawa	4	Reef	Turf	xavier
I_R_4_2_081324.JPG	8/13/2024	Minatogawa	4	Reef	TQS	xavier
I_R_4_2_081324.JPG	8/13/2024	Minatogawa	4	Reef	CCA	xavier
I_R_4_2_081324.JPG	8/13/2024	Minatogawa	4	Reef	HCB	xavier
I_R_4_2_081324.JPG	8/13/2024	Minatogawa	4	Reef	TQS	mlstoeltje
[truncated: 5,777 more rows]
