# Supplementary material for: Comparison of Palythoa tuberculosa-dominated and hard coral-dominated benthic communities in Okinawa, Japan
Source: PeerJ. 2026 Jun 18;14:e21384. doi: 10.7717/peerj.21384 (PMC13283367; doi:10.7717/peerj.21384)
Supplement: Supplemental Information 2 [file peerj-14-21384-s002.r]

# set working directory
setwd("")

# load libraries

# data manipulation

library(dplyr)
library(tidyverse)

# statitics

library(vegan)
library(lme4)
library(gtsummary)

# graphing

library(ggplot2)
library(viridis)
library(hrbrthemes)
library(kableExtra)

# misc

library(styler)

# load data

data <- read.csv("field data annotations.csv")

# filter data

data2 <- data %>%
  select("Site", "Transect", "Quadrat", "Label.code") %>%
  filter(Label.code != "TQS", Quadrat != "")
# format data####

data2$value <- c(rep(1, each = 6900))

data2NB <- data2 %>%
  mutate(Label.code = recode(Label.code, "HCB" = "HC", "PAB" = "PA"))

data_wide <- data2NB %>%
  pivot_wider(names_from = Label.code, values_fn = function(x) sum(!is.na(x)), values_fill = 0)

# without bleaching, percent mean
data_perNB <- data2NB %>%
  group_by(Site, Transect, Quadrat) %>%
  count(Label.code) %>%
  mutate(percent = 100 * n / sum(n)) %>%
  group_by(Site, Quadrat, Label.code) %>%
  summarise(
    mean_percent = (mean(percent)),
    sd_percent = sd(percent)
  )

# without bleaching, percent
data_perNBNM <- data2NB %>%
  group_by(Site, Quadrat) %>%
  count(Label.code) %>%
  mutate(percent = 100 * n / sum(n)) %>%
  group_by(Site, Quadrat, Label.code) %>%
  summarise(percent = (percent))

per_summary <- data_perNB %>%
  group_by(Quadrat, Label.code) %>%
  summarise(mean_percent = mean(mean_percent), sd_percent = mean(sd_percent))

# manipulation####
# manipulation for generalized mixed effects models ####

TA_data <- data2NB %>%
  filter(Label.code == "Turf") %>%
  group_by(Site, Transect, Quadrat) %>%
  summarise(across(c(value), sum)) %>%
  rename_at("Quadrat", ~"Community")

HC_data <- data2NB %>%
  filter(Label.code == "HC") %>%
  group_by(Site, Transect, Quadrat) %>%
  summarise(across(c(value), sum)) %>%
  rename_at("Quadrat", ~"Community")

SC_data <- data2NB %>%
  filter(Label.code == "SC") %>%
  group_by(Site, Transect, Quadrat) %>%
  summarise(across(c(value), sum)) %>%
  rename_at("Quadrat", ~"Community")

CCA_data <- data2NB %>%
  filter(Label.code == "CCA") %>%
  group_by(Site, Transect, Quadrat) %>%
  summarise(across(c(value), sum)) %>%
  rename_at("Quadrat", ~"Community")

PA_data <- data2NB %>%
  filter(Label.code == "PA") %>%
  group_by(Site, Transect, Quadrat) %>%
  summarise(across(c(value), sum)) %>%
  rename_at("Quadrat", ~"Community")

# manipulation for nmds ####

data_widecode <- data_wide

data_widecode[data_widecode == "Mizugama"] <- "M"
data_widecode[data_widecode == "Minatogawa"] <- "I"
data_widecode[data_widecode == "Teniya"] <- "T"
data_widecode[data_widecode == "Palythoa patch"] <- "P"
data_widecode[data_widecode == "Reef"] <- "R"

data_wideIDall <- unite(data_widecode, Label.code, Site, Quadrat, Transect, sep = "")

data_rownames <- (data_wideIDall$Label.code)

data_widenmds <- data_wideIDall %>%
  select(-Label.code, )

rownames(data_widenmds) <- data_rownames

data_rel <- decostand(data_widenmds, method = "total")

data_distmat <- vegdist(data_rel, method = "bray")

data_wide$ID <- data_rownames

ID_lookup <- data_wide %>%
  select(Transect, Site, Quadrat, "ID")

# Manipulation for graphs ####

M_per <- data %>%
  filter(Site == "Mizugama") %>%
  filter(Label.code != "TQS") %>%
  group_by(Site, Quadrat, Transect) %>%
  count(Label.code) %>%
  mutate(percent = 100 * n / sum(n)) %>%
  group_by(Site, Quadrat, Label.code) %>%
  summarise(
    mean_percent = (mean(percent)),
    sd_percent = sd(percent)
  )

I_per <- data %>%
  filter(Site == "Minatogawa") %>%
  filter(Label.code != "TWS") %>%
  group_by(Site, Quadrat, Transect) %>%
  count(Label.code) %>%
  mutate(percent = 100 * n / sum(n)) %>%
  group_by(Site, Quadrat, Label.code) %>%
  summarise(
    mean_percent = (mean(percent)),
    sd_percent = sd(percent)
  )

T_per <- data %>%
  filter(Site == "Teniya") %>%
  filter(Label.code != "TWS") %>%
  group_by(Site, Quadrat, Transect) %>%
  count(Label.code) %>%
  mutate(percent = 100 * n / sum(n)) %>%
  group_by(Site, Quadrat, Transect) %>%
  summarise(
    mean_percent = (mean(percent)),
    sd_percent = sd(percent)
  )

# GLM modelling using a poisson distribution####

TA_pois <- glmer(value ~ `Community` + Site + (1 | Transect), family = c("poisson"), data = TA_data)

C_pois <- glmer(value ~ `Community` + Site + (1 | Transect), family = c("poisson"), data = HC_data)

SC_pois <- glmer(value ~ `Community` + Site + (1 | Transect), family = c("poisson"), data = SC_data, glmerControl(optimizer = "nloptwrap", optCtrl = list(maxfun = 1e8)))

CCA_pois <- glmer(value ~ `Community` + Site + (1 | Transect), family = c("poisson"), data = CCA_data)

PA_pois <- glmer(value ~ `Community` + Site + (1 | Transect), family = c("poisson"), data = PA_data)

# nmds ignoring nesting of Quadrat####
set.seed(2)

NMDS <- metaMDS(data_distmat, distance = "bray", k = 2, trymax = 500)

nmds_scores <- scores(NMDS) %>%
  as_tibble(rownames = "ID") %>%
  inner_join(., ID_lookup, by = "ID")


# plotting graphs

# generalized mixed effects models####

TA_table <- tbl_regression(TA_pois)

CCA_table <- tbl_regression(CCA_pois)

C_table <- tbl_regression(C_pois)

SC_table <- tbl_regression(SC_pois)

PA_table <- tbl_regression(PA_pois)

merge_table <- tbl_merge(
  tbls = list(TA_table, CCA_table, C_table, SC_table, PA_table),
  tab_spanner = c("**turf algae**", "**crustose coralline algae**", "**hard coral**", "**soft coral**", "**P. tuberculosa**")
)

merge_table

# plotting nmds####

nmds_Site <- ggplot(nmds_scores, aes(x = NMDS1, y = NMDS2, shape = Site)) +
  geom_point(size = 3) +
  theme(
    panel.background = element_rect(fill = "light grey", colour = "black"),
    panel.grid.major = element_line(color = "white", ),
    panel.grid.minor = element_line(color = "white", ),
    legend.key = element_rect(fill = "light grey", )
  ) +
  labs(shape = "Site") +
  theme(axis.text = element_text(size = 24)) +
  theme(axis.title = element_text(size = 26)) +
  theme(legend.title = element_text(size = 24), legend.text = element_text(size = 24)) +
  labs(color = "Community")


nmds_Quadrat <- ggplot(nmds_scores, aes(x = NMDS1, y = NMDS2, color = Quadrat)) +
  geom_point(size = 3) +
  scale_color_viridis(discrete = TRUE, option = "E") +
  theme(
    panel.background = element_rect(color = "light grey", colour = "black"),
    panel.grid.major = element_line(color = "white", ),
    panel.grid.minor = element_line(color = "white", ),
    legend.key = element_rect(color = "light grey", )
  ) +
  labs(color = "Habitat") +
  theme(axis.text = element_text(size = 24)) +
  theme(axis.title = element_text(size = 26)) +
  theme(legend.title = element_text(size = 24), legend.text = element_text(size = 24)) +
  labs(color = "Community")

nmds_both <- ggplot(nmds_scores, aes(x = NMDS1, y = NMDS2, fill = Quadrat, shape = Site)) +
  geom_point(size = 5) +
  scale_shape_manual(values = c("Minatogawa" = 21, "Mizugama" = 24, "Teniya" = 22)) +
  scale_fill_viridis(discrete = TRUE, option = "E") +
  theme(
    panel.background = element_rect(color = "light grey", colour = "black"),
    panel.grid.major = element_line(color = "white", ),
    panel.grid.minor = element_line(color = "white", ),
    legend.key = element_rect(color = "lightgrey", )
  )+
  theme(axis.text = element_text(size = 24)) +
  theme(legend.title = element_text(size = 26), legend.text = element_text(size = 24)) +
  theme(axis.title = element_text(size = 24)) +
  scale_fill_manual(
    values = c("#00204D","#FFEA46"),
    labels = c("Palythoa patch", "Reef")
  ) +
  labs(shape = "Site", fill = "Community") +
  guides(fill = guide_legend(override.aes = list(shape = 21)))


nmds_Site + nmds_Quadrat
nmds_both


# proportions of data####

ggplot(data_perNB, aes(x = reorder(Label.code, -mean_percent), y = mean_percent, fill = Quadrat)) +
  geom_col(position = position_dodge2(preserve = "single"), width = 0.7, color = "black") +
  facet_wrap(. ~ Site) +
  geom_errorbar(aes(
    x = reorder(Label.code, -mean_percent), ymin = mean_percent - sd_percent,
    ymax = mean_percent + sd_percent
  ), width = 0.5, position = position_dodge(0.38 * 2)) +
  scale_fill_viridis(discrete = T, option = "E") +
  guides(fill = guide_legend(title = "Community")) +
  labs(x = "Category", y = "Percent") +
  theme(axis.title = element_text(size = 21, face = "bold")) +
  theme(axis.text = element_text(size = 19)) +
  theme(strip.text.x = element_text(size = 24)) +
  theme(legend.title = element_text(size = 24), labels = c("Palythoa Patch", "Coral Reef"), legend.text = element_text(size = 21)) +
  theme(axis.text.x = element_text(angle = 60, vjust = 1, hjust = 1)) +
  scale_x_discrete(labels = c(
    "Turf algae", "Palythoa tuberculosa", "Hard coral",
    "Crustose coralline algae", "Sand, rock, rubble", "Soft coral",
    "Other invertebrate", "Sponge", "Macroalgae"
  ))
# combined sites####

ggplot(per_summary, aes(x = reorder(Label.code, -mean_percent), y = mean_percent, fill = Quadrat)) +
  geom_col(position = position_dodge2(preserve = "single"), width = 0.7, color = "black") +
  geom_errorbar(aes(
    x = Label.code, ymin = mean_percent - sd_percent,
    ymax = mean_percent + sd_percent
  ), width = 0.5, position = position_dodge(0.38 * 2)) +
  scale_fill_viridis(discrete = T, option = "E") +
  guides(fill = guide_legend(title = "Community")) +
  labs(x = "Category", y = "Percent") +
  theme(axis.title = element_text(size = 21, face = "bold")) +
  theme(axis.text = element_text(size = 19)) +
  theme(strip.text.x = element_text(size = 24)) +
  theme(legend.title = element_text(size = 24), labels = c("Palythoa Patch", "Coral Reef"), legend.text = element_text(size = 21)) +
  theme(axis.text.x = element_text(angle = 60, vjust = 1, hjust = 1)) +
  scale_x_discrete(labels = c("Turf Algae", "Palythoa tuberculosa", "Crusose Coralline Algae", "Hard Coral", "Soft Coral", "Sand, Rock, Rubble", "Macroalgae", "Sponge", "Other Invertebrate"))


# percent table####

per_wide <- data_perNB %>%
  select(-sd_percent) %>%
  pivot_wider(, names_from = Label.code, values_from = c(mean_percent)) %>%
  mutate(across(where(is.numeric), ~ round(., 2))) %>%
  rename("Hard coral" = HC, "Crustose coralline algae" = CCA, "Palythoa tuberculosa" = PA, "Soft coral" = SC, "Sand, rock, and rubble" = SRR, "Turf algae" = Turf, "Macro algae" = MAL, "Other invertebrate" = OI, "Sponge" = SP, "Site" = Site, "Habitat" = Quadrat) %>%
  rename_at("Habitat", ~"Community type")


per_wide %>%
  kbl() %>%
  kable_styling()

merge_table
